# Supplementary material for: A dataset to facilitate automated workflow analysis
Source: PLoS One. 2019 Feb 7;14(2):e0211486. doi: 10.1371/journal.pone.0211486 (PMC6366754; doi:10.1371/journal.pone.0211486)
Supplement: S1 File — This comma-separated-value (CSV) file contains the consensus keyword labels for each of the 250 emails, indexed by local email ID. It also contains the jth Delphi member’s individual vote for keyword k under the heading “Keyword_k_member_j”. (CSV) [file pone.0211486.s001.csv]

Email_ID	Keyword_1	Keyword_2	Keyword_3	Keyword_4	Keyword_5	Keyword_1_member_0	Keyword_2_member_0	Keyword_3_member_0	Keyword_4_member_0	Keyword_5_member_0	Keyword_1_member_1	Keyword_2_member_1	Keyword_3_member_1	Keyword_4_member_1	Keyword_5_member_1	Keyword_1_member_2	Keyword_2_member_2	Keyword_3_member_2	Keyword_4_member_2	Keyword_5_member_2	Keyword_1_member_3	Keyword_2_member_3	Keyword_3_member_3	Keyword_4_member_3	Keyword_5_member_3	Keyword_1_member_4	Keyword_2_member_4	Keyword_3_member_4	Keyword_4_member_4	Keyword_5_member_4	Keyword_1_member_5	Keyword_2_member_5	Keyword_3_member_5	Keyword_4_member_5	Keyword_5_member_5	Keyword_1_member_6	Keyword_2_member_6	Keyword_3_member_6	Keyword_4_member_6	Keyword_5_member_6	Keyword_1_member_7	Keyword_2_member_7	Keyword_3_member_7	Keyword_4_member_7	Keyword_5_member_7
1	commit	headerselectorproducer	support	value	key	commit	support	header	key	value	commit	HeaderSelectorProducer	git	support	updated	commit	HeaderSelectorProducer	support	key	value	commit	git	headerselectorproducer	java	-	git	commit	HeaderSelectorProducer	support	suppliers	headerselectorproducer	support	commit	value	key	commit	headerselectorproducer	support	key	value	Commit	code	Java	HeaderSelectorProducer	-
2	commit	rename	catalog	clash	runtimecatalog	commit	rename	catalog	package	clash	commit	runtimecatalog	git	clash	package name	commit	rename	catalog	runtimecatalog	clash	commit	git	updates	xml	-	git	commit	rename	catalog	clash	catalog	rename	clash	commit	runtimecatalog	commit	rename	catalog	runtimecatalog	clash	Commit	code	XML	rename	catalog
3	commit	rename	catalog	clash	runtimecatalog	commit	rename	catalog	package	clash	commit	runtimecatalog	git	clash	package name	commit	rename	catalog	runtimecatalog	clash	commit	git	java	rename	-	git	commit	rename	catalog	clash	catalog	clash	commit	rename	runtimecatalog	commit	rename	catalog	runtimecatalog	clash	Commit	code	Java	rename	catalog
4	commit	rename	catalog	clash	runtimecatalog	commit	rename	catalog	package	clash	commit	runtimecatalog	git	clash	package name	commit	rename	catalog	runtimecatalog	clash	commit	git	java	rename	-	git	commit	rename	catalog	clash	catalog	rename	clash	commit	runtimecatalog	commit	rename	catalog	runtimecatalog	clash	Commit	code	Java	rename	catalog
5	commit	rename	catalog	clash	runtimecatalog	commit	rename	catalog	package	clash	commit	runtimecatalog	git	clash	package name	commit	rename	catalog	runtimecatalog	clash	commit	git	java	rename	-	git	commit	rename	catalog	clash	catalog	rename	clash	commit	runtimecatalog	commit	rename	catalog	runtimecatalog	clash	Commit	code	Java	rename	catalog
6	commit	rename	catalog	clash	runtimecatalog	commit	rename	catalog	package	clash	commit	runtimecatalog	git	clash	package name	commit	rename	catalog	runtimecatalog	clash	commit	git	java	rename	-	git	commit	rename	catalog	clash	catalog	rename	clash	commit	runtimecatalog	commit	rename	catalog	runtimecatalog	clash	Commit	code	Java	rename	catalog
7	commit	rename	catalog	clash	runtimecatalog	commit	rename	catalog	package	clash	commit	runtimecatalog	git	clash	package name	commit	rename	catalog	runtimecatalog	clash	commit	git	java	rename	-	git	commit	rename	catalog	clash	catalog	rename	clash	commit	runtimecatalog	commit	rename	catalog	runtimecatalog	clash	Commit	code	Java	rename	catalog
8	commit	ported	wiki	camel-ignite	adoc	commit	CAMEL-10843	ported	camel-ignite	doc	commit	wiki doc	git	Ported	-	commit	CAMEL-10843	camel-ignite	ported	wiki	commit	git	docs	wiki	-	git	commit	CAMEL-10843	ported	camel-ignite	camel-ignite	ported	camel-10843	commit	wiki	commit	camel-ignite	ported	wiki	adoc	Commit	code	wiki	adoc	-
9	commit	test	camel-example-cxf-blueprint	pass	java	commit	CAMEL-10968	tests	pass	Java	commit	camel-example-cxf-blueprint	tests	pass	Java 9	commit	CAMEL-10968	camel-example-cxf-blueprint	tests	pass	commit	git	xml	tests	-	git	commit	CAMEL-10968	tests	camel-example-cxf-blueprint	tests	commit	camel-10968	camel-example-cxf-blueprint	pass	commit	camel-example-cxf-blueprint	tests	pass	java	Commit	code	Java	XML	tests
10	commit	test	camel-example-cxf-tomcat	pass	java	commit	CAMEL-10968	tests	pass	Java	commit	camel-example-cxf-tomcat	tests	pass	Java 9	commit	CAMEL-10968	camel-example-cxf-tomcat	tests	pass	commit	git	xml	tests	-	git	commit	CAMEL-10968	tests	camel-example-cxf-tomcat	tests	commit	camel-10968	camel-example-cxf-tomcat	pass	commit	camel-example-cxf-tomcat	tests	pass	java	Commit	code	Java	XML	tests
11	commit	test	camel-cxf-transport	pass	java	commit	CAMEL-10968	tests	pass	Java	commit	camel-cxf-transport	tests	pass	Java 9	commit	CAMEL-10968	camel-cxf-transport	tests	pass	commit	git	xml	tests	-	git	commit	CAMEL-10968	tests	camel-cxf-transport	tests	commit	camel-10141	camel-cxf-transport	pass	commit	camel-cxf-transport	tests	pass	java	Commit	code	Java	XML	tests
12	commit	test	camel-example-loan-broker-jms	pass	java	commit	CAMEL-10141	tests	pass	Java	commit	camel-example-loan-broker-jms	tests	pass	Java 9	commit	CAMEL-10141	camel-example-loan-broker-jms	tests	pass	commit	git	xml	tests	-	git	commit	CAMEL-10968	tests	camel-example-loan-broker-jms	tests	commit	camel-10141	camel-example-loan-broker-jms	pass	commit	camel-example-loan-broker-jms	tests	pass	java	Commit	code	Java	XML	tests
13	commit	test	camel-example-cdi-example	pass	java	commit	CAMEL-10141	tests	pass	Java	commit	camel-example-cdi-example	tests	pass	Java 9	commit	CAMEL-10141	camel-example-cdi-example	tests	pass	commit	git	xml	tests	-	git	commit	CAMEL-10968	tests	camel-example-cdi-example	tests	commit	camel-10141	camel-example-cdi-example	pass	commit	camel-example-cdi-example	tests	pass	java	Commit	code	Java	XML	tests
14	test	commit	pass	camel-example-cdi-test	java	commit	CAMEL-10141	tests	pass	Java	commit	camel-example-cdi-example	tests	pass	Java 9	commit	CAMEL-10141	camel-example-cdi-test	tests	pass	commit	git	xml	tests	-	git	commit	CAMEL-10968	tests	camel-example-cdi-test	tests	commit	camel-10141	camel-example-cdi-test	pass	commit	camel-example-cdi-test	tests	pass	java	Commit	code	Java	XML	tests
15	commit	test	camel-example-cdi-metrics	pass	java	commit	CAMEL-10141	tests	pass	Java	commit	camel-example-cdi-metrics	tests	pass	Java 9	commit	CAMEL-10141	camel-example-cdi-metrics	tests	pass	commit	git	xml	tests	-	git	commit	CAMEL-10968	tests	camel-example-cdi-metrics	tests	commit	camel-10141	camel-example-cdi-metrics	pass	commit	camel-example-cdi-metrics	tests	pass	java	Commit	code	Java	XML	tests
16	commit	test	camel-example-cdi-properties	pass	java	commit	CAMEL-10141	tests	pass	Java	commit	camel-example-cdi-properties	tests	pass	Java 9	commit	CAMEL-10141	camel-example-cdi-properties	tests	pass	commit	git	xml	tests	-	git	commit	CAMEL-10968	tests	camel-example-cdi-properties	tests	commit	camel-10141	camel-example-cdi-properties	pass	commit	camel-example-cdi-properties	tests	pass	java	Commit	code	Java	XML	tests
17	commit	test	camel-example-reportincident	pass	java	commit	CAMEL-10141	tests	pass	Java	commit	camel-example-reportincident	tests	pass	Java 9	commit	CAMEL-10141	camel-example-reportincident	tests	pass	commit	git	xml	tests	-	git	commit	CAMEL-10968	tests	camel-example-reportincident	tests	commit	camel-10141	camel-example-reportincident	pass	commit	camel-example-reportincident	tests	pass	java	Commit	code	Java	XML	tests
18	commit	test	camel-example-rest-servlet	pass	java	commit	CAMEL-10141	tests	pass	Java	commit	camel-example-rest-servlet	tests	pass	Java 9	commit	CAMEL-10141	camel-example-rest-servlet	tests	pass	commit	git	xml	tests	-	git	commit	CAMEL-10968	tests	camel-example-rest-servlet	tests	commit	camel-10141	camel-example-rest-servlet	pass	commit	camel-example-rest-servlet	tests	pass	java	Commit	code	Java	XML	tests
19	commit	test	camel-example-pojo-messaging	pass	java	commit	CAMEL-10141	tests	pass	Java	commit	camel-example-pojo-messaging	tests	pass	Java 9	commit	CAMEL-10141	camel-example-pojo-messaging	tests	pass	commit	git	xml	tests	-	git	commit	CAMEL-10968	tests	camel-example-pojo-messaging	tests	commit	camel-10141	camel-example-pojo-messaging	pass	commit	camel-example-pojo-messaging	tests	pass	java	Commit	code	Java	XML	tests
20	commit	test	camel-example-management	pass	java	commit	CAMEL-10141	tests	pass	Java	commit	camel-example-management	tests	pass	Java 9	commit	CAMEL-10141	camel-example-management	tests	pass	commit	git	xml	tests	-	git	commit	CAMEL-10968	tests	camel-example-management	tests	commit	camel-10141	camel-example-management	pass	commit	camel-example-management	tests	pass	java	Commit	code	Java	XML	tests
21	commit	test	camel-example-spring-jms	pass	java	commit	CAMEL-10141	tests	pass	Java	commit	camel-example-spring-jms	tests	pass	Java 9	commit	CAMEL-10141	camel-example-spring-jms	tests	pass	commit	git	xml	tests	-	git	commit	CAMEL-10968	tests	camel-example-spring-jms	tests	commit	camel-10141	camel-example-spring-jms	pass	commit	camel-example-spring-jms	tests	pass	java	Commit	code	Java	XML	tests
22	commit	test	camel-example-osgi-rmi	pass	java	commit	CAMEL-10141	tests	pass	Java	commit	camel-example-osgi-rmi	tests	pass	Java 9	commit	CAMEL-10141	camel-example-osgi-rmi	tests	pass	commit	git	xml	tests	-	git	commit	CAMEL-10968	tests	camel-example-osgi-rmi	tests	commit	camel-10141	camel-example-osgi-rmi	pass	commit	camel-example-osgi-rmi	tests	pass	java	Commit	code	Java	XML	tests
23	test	commit	pass	camel-example-cafe	java	commit	CAMEL-10141	tests	pass	Java	commit	camel-example-cafe	tests	pass	Java 9	commit	CAMEL-10141	camel-example-cafe	tests	pass	commit	git	xml	tests	-	git	commit	CAMEL-10968	tests	camel-example-caf_	tests	commit	camel-10141	camel-example-cafe	pass	commit	camel-example-cafe	tests	pass	java	Commit	code	Java	XML	tests
24	test	commit	skip	java	xml	commit	CAMEL-10968	tests	skip	Java	commit	skip	tests	until	Java 9	commit	CAMEL-10968	cxf	tests	skip	commit	git	xml	tests	-	git	commit	CAMEL-10968	tests	CXF-7270	tests	commit	camel-10968	java	skip	commit	skip	cxf	tests	java	Commit	code	Java	XML	tests
25	test	commit	skip	java	xml	commit	CAMEL-10968	tests	skip	Java	commit	skip	tests	until	Java 9	commit	CAMEL-10968	cxf	tests	skip	commit	git	xml	tests	-	git	commit	CAMEL-10968	tests	CXF-7270	tests	commit	camel-10968	java	skip	commit	skip	cxf	tests	java	Commit	code	Java	XML	tests
26	commit	test	camel-example-cxf-osgi	pass	java	commit	CAMEL-10968	tests	pass	Java	commit	camel-example-cxf-osgi	tests	pass	Java 9	commit	CAMEL-10968	camel-example-cxf-osgi	tests	pass	commit	git	xml	tests	-	git	commit	CAMEL-10968	tests	camel-example-cxf-osgi	tests	commit	camel-10968	camel-example-cxf-osgi	pass	commit	camel-example-cxf-osgi	tests	pass	java	Commit	code	Java	XML	tests
27	commit	test	camel-example-loan-broker-cxf	pass	java	commit	CAMEL-10968	tests	pass	Java	commit	camel-example-loan-broker-cxf	tests	pass	Java 9	commit	CAMEL-10968	camel-example-loan-broker-cxf	tests	pass	commit	git	xml	tests	-	git	commit	CAMEL-10968	tests	camel-example-loan-broker-cxf	tests	commit	camel-10968	camel-example-loan-broker-cxf	pass	commit	camel-example-loan-broker-cxf	tests	pass	java	Commit	code	Java	XML	tests
28	commit	test	camel-example-cxf-proxy	pass	java	commit	CAMEL-10968	tests	pass	Java	commit	camel-example-cxf-proxy	tests	pass	Java 9	commit	CAMEL-10968	camel-example-cxf-proxy	tests	pass	commit	git	xml	tests	-	git	commit	CAMEL-10968	tests	camel-example-cxf-proxy	tests	commit	camel-10968	camel-example-cxf-proxy	pass	commit	camel-example-cxf-proxy	tests	pass	java	Commit	code	Java	XML	tests
29	pull request	closed	camel-ignite	ported	wiki	closed	pull request	CAMEL-10843	camel-ignite	doc	pull request	ported	wiki doc	GitHub	closed	pull	CAMEL-10843	camel-ignite	wiki	adoc	git	pull	closed	-	-	pull	request	CAMEL-10843	ported	camel-ignite	pull	camel-10843	request	closed	ported	pull	request	camel-ignite	ported	wiki	GitHub	pull	request	wiki	adoc
30	pull request	commented	closed	readme.adoc	add	commented	CAMEL-10843	add	readme.adoc	files	commented	GitHub	pull request	Documentation	closed	jira	CAMEL-10843	commented	readme.adoc	components	git	pull	add	closed	comments	jira	commented	CAMEL-10843	Improvement	documentation	camel-10843	pull	readme.adoc	improvement	commented	comment	closed	pull	request	readme.adoc	Comments	pull	request	readme	adoc
31	fixed	jenkins	build	camel.trunk.notest	success	jenkins	build	system	Camel.trunk.notest	fixed	SUCCESS	Jenkins	Fixed	X-Jenkins-Result	Build System	build	camel.trunk.notest	#3138	fixed	jenkins	softwarebuild	status	fixed	-	-	Jenkins	Build	fixed	Camel.trunk.notest	-	fixed	camel.trunk.notest	success	build	jenkins	jenkins	build	camel.trunk.notest	fixed	success	Jenkins	build	system	fixed	server
32	test	pull request	closed	java	pass	closed	pull request	CAMEL-10141	pass	tests	pull request	closed	Java 9	pass	tests	pull	CAMEL-10141	tests	java	remaining	git	pull	closed	-	-	pull	request	Camel-10141	tests	Java 9	pull	tests	request	camel-10141	closed	pull	request	pass	tests	java	GitHub	pull	request	Java	tests
33	assigned	camel-infinispan	store	improvement	header	assigned	CAMEL-10896	camel-infinispan	stores	header	Improvement	Assigned	component	camel-infinispan	reassigned	assigned	CAMEL-10896	camel-infinispan	stores	header	issue	notification	error	java	assignment	jira	assigned	CAMEL-10896	improvement	camel-infinispan	Assigned	camel-10896	camel-infinispan	improvement	header	reassigned	camel-infinispan	store	result	header	Assigned	bug	Java	store	result
34	updated	camel-infinispan	store	improvement	fix version	updated	CAMEL-10896	camel-infinispan	stores	header	Improvement	Updated	component	camel-infinispan	Fix Version	updated	CAMEL-10896	camel-infinispan	stores	header	issue	improvement	error	fix	-	jira	updated	CAMEL-10896	improvement	camel-infinispan	updated	camel-10896	camel-infinispan	improvement	store	updated	camel-infinispan	fix	version	store	Updated	bug	Java	store	body
35	failure	build	jenkins	camel.trunk.notest	status	jenkins	build	system	Camel.trunk.notest	failure	FAILURE	Jenkins		X-Jenkins-Result	Build System	build	camel.trunk.notest	#3139	failure	jenkins	status	failure	build	git	-	Jenkins	Build	failure	Camel.trunk.notest	-	failure	camel.trunk.notest	build	jenkins		jenkins	build	camel.trunk.notest	failure	status	Jenkins	build	system	failure	server
36	svn	commit	update	website	buildbot	svn	commit	update	buildbot	websites	svn	commit	modified	websites	buildbot	svn	buildbot	production	update	1010488	commit	html	git	-	-	svn	commit	production	update	cdi.html	svn	commit	update	websites	modified	svn	commit	modified	websites/production/camel/content/cache/main.pageCache	websites/production/camel/content/cdi.html	Svn	build	HTML	Java	commit
37	commit	documentation	java	adoc	components/camel-cdi/src/main/docs/cdi.adoc	commit	CAMEL-10685	documentation	-	-	git	commit	documentation	java	Transaction	commit	CAMEL-10685	documentation	-	-	commit	changes	adoc	java	-	git	commit	CAMEL-10685	documentation	-	documentation	camel-10685	commit	components/camel-cdi/src/main/docs/cdi.adoc		commit	documentation	updated	components/camel-cdi/src/main/docs/cdi.adoc	CDI	GitHub	commit	documentation	adoc	Java
38	commit	documentation	testing	cdi	update	commit	CDI	update	testing	documentation	git	commit	update	documentation	testing container	commit	CDI	update	testing	documentation	commit	changes	test	docs	-	git	commit	CDI	testing	container	cdi	documentation	testing	commit		commit	cdi	testing	versions	documentation	commit	documentation	container	version	adoc
39	commit	rename	catalog	clash	runtimecatalog	commit	rename	catalog	clash	package	git	commit	rename	package name	clash	commit	rename	catalog	-	-	commit	git	java	rename	-	git	commit	rename	catalog	clash	catalog	commit	rename	clash	runtimecatalog	commit	rename	catalog	runtimecatalog	camel-catalog	Code	commit	Java	rename	catalog
40	commit	exception	polish	multi-catch	java	commit	CAMEL-10685	use	exceptions	polish	git	commit	multi-catch	exceptions	polish	commit	CAMEL-10685	multi-catch	exceptions	polish	commit	git	java	polish	-	git	commit	CAMEL-10685	multi-catch	exceptions	camel-10685	exceptions	commit	polish	multi-catch	commit	multi-catch	exception	polish	transactionpolicy	Code	commit	Java	exceptions	-
41	commit	transactionerrorhandler	support	xml	cdi	commit	CDI	support	TransactionErrorHandler	XML	git	commit	TransactionErrorHandler	Support		commit	CDI	support	transactionerrorhandler	xml	commit	git	java	transaction error handler	-	git	commit	CDI	Support	TransactionErrorHandler	support	cdi	transactionerrorhandler	commit	xml	commit	cdi	support	transactionerrorhandler	xml	Code	commit	XML	Java	ErrorHandler
42	build	jenkins	failing	camel.trunk.notest	still	jenkins	build	system	Camel.trunk.notest	failing	Failling	Still	Jenkins	X-Jenkins-Result	built	build	camel.trunk.notest	#3140	failure	jenkins	results	status	failure	build	-	Jenkins	Build	failing	Camel.trunk.notest	-	failing	camel.trunk.notest	build	jenkins	failure	jenkins	build	camel.trunk.notest	failing	failure	Jenkins	build	system	still	failing
43	multiple	traversing	response	route	tried	users	multiple	route	response	POC	Tried	it worked	good option?	let	know	routebuilder	routes	multiple	points	poc	reply	solution	tried	worked	-	routebuilder	multiple	routes	-	-	response	traversing	multiple	route		mutliple	points	traversing	different	routes	multiple	routebuilder	traversing	different	response
44	build	jenkins	failing	camel.trunk.notest	still	jenkins	build	system	Camel.trunk.notest	failing	Failling	Still	Jenkins	X-Jenkins-Result	built	build	camel.trunk.notest	#3141	failure	jenkins	status	failing	build	git	-	Jenkins	Build	failing	Camel.trunk.notest	-	failing	camel.trunk.notest	build	jenkins	failure	jenkins	build	camel.trunk.notest	failing	failure	Jenkins	build	system	still	failing
45	bean	transform	question	option	format	users	transformation	beans	formats	question	Question	API	transform	format	book	transform	api	formats	custom-dataformat	exchange	question	beans	camel	transformer	dataformat	question	transform	beans	options	-	question	beans	transform	options	follow-up	beans	transform	custom	format	options	Transformer	options	Camel	beans	-
46	error	websocket	port	binding	poc	users	websocket	error	bind	port	error	port	binding	websocket	bug	websockets	poc	ui	server	error	why	bug	error	binding	port	websocket	bind	error	POCS	deploys	error	websocket	bind	port	poc	websocket	port	binding	error	deployed	websockets	Camel	binding	error	server
47	review	feedback	trustradius	linkedin	developer	users	review	developers	trustradius	login	review	feedback	trustradius	you	developers	review	linkedin	trustradius	read	feedback	feedback	reviews	camel	users	developers	review	linkedin	trustradius	-	-	review	trustradius	linkedin	feedback		review	trustradius	insight	feedback	relevant	Camel	review	feedback	user	linkedin
48	bean	api	transformation	message	processor	users	transformation	beans	headers	api	api	transformation	processor	bean	message	transform	api	bean	body	bind	beans	wrote:	camel	transformation	-	transformation	message	api	headers	bind	transformation	api	headers	beans	processor	transformation	beans	api	exchange	processor	Transformer	options	Camel	beans	tests
49	websocket	old	port	binding	error	users	websocket	error	port	old	Websocket	binding	error	old	port	websocket	old	java	jvm	port	binding	wrote:	camel	port	java	websocket	binding	old	port	-	error	websocket	old	binding	port	websocket	binding	error	process	running	websockets	Camel	old	code	Java
50	created	camel-ssh	header	improvement	message	created	CAMEL-11152	camel-ssh	message	headers	Created	Improvement	allow	message headers	ssh	jira	CAMEL-11152	camel-ssh	headers	username/password	fix	issue	camel	ssh	exchange	jira	created	CAMEL-11152	camel-ssh	improvement	created	camel-ssh	camel-11152	improvement	headers	created	camel-ssh	message	headers	username/password	Allow	exchange	provide	username	password
51	ticket	support	header	logged	username/password	logged	ticket	headers	CAMEL-11152	support	logged	ticket	support	contributions	welcome	support	ticket	ssh	logged	username/password	ticket	upgrade	username/password	future		Camel SSH	support	password	RSA token	-	CAMEL-11152	ticket	support	-	-	ssh	username/password	ticket	header	dynamic	logged	ticket	support	headers	future
52	hystrix	suggest	threadpool	configuration	usecase	hystrix	properties	suggest	how	configuration	special	usecase	question	suggest	correct	hystrix	threadpool	suggest	endpoint	usecase	suggest	usecase	correct	configuration	threadpool	dynamically	inject	hystrix	threadpool	suggest	hystrix	usecase	pass	HystrixThreadpoolDefinition	route	hystrix	threadpool	configuration	endpoint	inject	hystrix	how	dynamically	inject	properties
53	delete	file	.camel	outside	issue	able	delete	files	outside	issue	exception	files	delete	stack trace		delete	.camel	Outside	records	route	software	exception	reading	file	delete	delete	issue	.camel	-	-	issue	.camel		store	-	not	delete	files	outside	.camel	Camel	not	able	delete	files
54	header	reassigned	camel-ssh	username/password	assigned	assigned	camel-ssh	camel-11152	reassigned	headers	reassigned	assignee	improvement	message headers	ssh	assign	ssh	headers	username/password	endpoint	jira	improvement	reassigned	headers	username/password	Jira	Assigned	CAMEL-11152	camel-ssh	improvement	CAMEL-11152	reassigned	camel-ssh	-	-	assigned	camel-ssh	username/password	message	headers	allow	use	headers	username	password
55	issue	encoding	tokenize	grouping	fixed	camel-core	encoding	grouping	corrupted	split	issue	splitting	tokenize	fixed	thoughts	tokenize	issue	encoding	fixed	exchange	users	issue	encoding	fixed		encoding	tokenize	issue	-	-	issue	tozenize	Integration		-	encoding	issue	tokenize	split	grouping	Camel	encoding	issue	grouping	tokens
56	split	json	sql	component	battle	split	JSON	file	SQL	component	JSON	battle	component	ignores	option	json	Split	sql	battle	maximum	split	battle	still	component	sql	split	json	sql	camel 2.11	-	documentation	JSON	SQL	Split	-	split	json	maximum	maxmessagesperpoll	poll	split	json	file	ignores	option
57	json	split	resultset	database	batch	split	JSON	file	service	batch	JSON	Couldn't you	battle	ignores	option	database	split	json	battle	database	split	json	you	resultset		split	json	sql	database	camel 2.11	resultset	split	-	-	-	split	json	resultset	send	batch	split	resultset	json	produce	json
58	json	split	maxmessagesperpoll	record	not	split	JSON	file	record	not	JSON	Did not	work	using	-	maxMessagesPerPoll	records	JSON	split	did not work	not	work	json	split	file	split	json	record	maxMEssagesPerPoll	-	maxMessagesPerPoll	not	group	-	-	split	json	maxmessagesperpoll	not	group	json	split	record	not	work
59	split	json	resultset	suggest	whole	split	JSON	file	suggest	parse	JSON	suggest	whole	resultset	split	suggest	data	resultset	json	split	split	json	suggest	resultset		split	json	resultset	maxMessagePerPoll	-	resultset		-	-	-	split	json	whole	resultset	queue	resultset	json	split	stream	file
60	json	split	try	file	i'll try	split	JSON	file	try		JSON	I'll try	Split	-	-	split	JSON	try	-	-	split	json	file	try		split	json	try	-	-	JSON	Split	-	-	-	using	split	json	file	try	I'll	try	json	split	file
61	bug	created	itest	camel-protobuf	fail	camel-protobuf	camel-11153	itest	created	bug	Created	Bug	failing	camel-protobuf	issue	itest	camel-protobuf	fail	Created	Bug	created	bug	camel	itest	fail	jira	created	CAMEL-11153	camel-protobuf	itest	created	CAMEL-11153	Bug	failing	locally	created	camel-protobuf	itest	fail	bug	camel	protobuf	bug	fails	locally
62	updated	itest	camel-protobuf	fail	bug	camel-protobuf	camel-11153	itest	updated	version	Updated	Bug	Affects Version/s	camel-protobuf	fail	itest	camel-protobuf	fail	updated	Affects Version/s	updated	bug	version	itest	fail	jira	updated	CAMEL-11153	itest	affects	updated	CAMEL-11153	upgrades	-	-	camel-protobuf	updated	itest	fail	2.19.0	Camel	protobuf	bug	updated	failing
63	updated	camel-protobuf	itest	component/s	fail	camel-protobuf	camel-11153	itest	updated	tests	Updated	Bug	Component/s	camel-protobuf	fail	updated	camel-protobuf	itest	affects	Component/s: tests	updated	bug	components	itest	fail	jira	updated	CAMEL-11153	camel-protobuf	component/s	tests	CAMEL-11153	updated	-	-	camel-protobuf	itest	fail	component/s	test	Camel	protobuf	bug	updated	failing
64	updated	itest	camel-protobuf	label	fail	camel-protobuf	camel-11153	itest	updated	labels	Updated	Bug	Labels	camel-protobuf	fail	updated	camel-protobuf	itest	tests	Labels: protobuf	updated	bug	labels	itest	fail	jira	updated	CAMEL-11153	camel-protobuf	itest	protobuf	CAMEL-11153	updated	-	-	camel-protobuf	itest	fail	labels	protobuf	Camel	protobuf	bug	updated	failing
65	updated	camel-protobuf	itest	fail	description	camel-protobuf	camel-11153	itest	updated	description	Updated	Bug	Description	camel-protobuf	fail	updated	camel-protobuf	itest	labels	Description	failure	itest	errors	protobuf	results	jira	updated	CAMEL-11153	camel-protobuf	test	CAMEL-11153	updated	CamelProtobufTest	FAILURE!	ERROR!	camel-protobuf	itest	fail	tests	updated	Camel	protobuf	build	failure	results
66	updated	itest	camel-protobuf	fail	description	camel-protobuf	camel-11153	itest	updated	description	Updated	Bug	Description	camel-protobuf	fail	camel-protobuf	itest	tests	updated	fail	failure	itest	errors	protobuf	results	jira	updated	CAMEL-11153	camel-protobuf	itest	CAMEL-11153	build	updated			camel-protobuf	itest	fail	tests	updated	Camel	protobuf	build	failure	results
67	camel-protobuf	itest	assigned	reassigned	fail	camel-protobuf	camel-11153	itest	assigned	assignee	reassigned	Bug	assignee	camel-protobuf	fail	camel-protobuf	itest	tests	reassigned	fail	itest	errors	reassigned	failure		jira	assigned	CAMEL-11153	camel-protobuf	CAMEL-11130	CAMEL-11153	assigned		-	-	camel-protobuf	itest	fail	assigned	-	Camel	protobuf	build	failure	results
68	dependency	camel-protobuf	commented	fail	missed	camel-protobuf	camel-11153	itest	commented	dependency	Commented	Bug	dependency	camel-protobuf	fail	camel-protobuf	commented	missed	dependency	fail	itest	fix	dependency	missed		jira	commented	CAMEL-11153	camel-protobuf	CAMEL-11130	CAMEL-11130	tests	build	CAMEL-11153	-	camel-protobuf	itest	fail	missed	dependency	Camel	protobuf	missed	dependency	bug
69	add	pull request	protobuf-guava-version	declaration	missing	camel-11153	pull	request	commit	camel-protobuf	GitHub	pull request	add	missing	declaration	camel-protobuf	pull request	add	missing	declaration	itest	pull request	add	dependency	protobuf-guava-version	pull	request	CAMEL-11153	protobuf-guava-version	karaf	commit	CAMEL-11153	opened	pull	-	add	missing	protobuf-guava-version	declaration	camel-protobuf-karaf	camel	pull	request	protobuf	guava
70	pull request	commented	camel-protobuf	itest	fail	camel-protobuf	camel-11153	itest	commented	pull	Commented	Bug	pull request	camel-protobuf	fail	camel-protobuf	commented	itest	open	pull request	itest	pull request	git	commented	protobuf-guava-version	jira	commented	CAMEL-11153	camel-protobuf	request	CAMEL-11153	tests	commit	bot	pull	camel-protobuf	itest	add	declaration	pull	camel	protobuf	commented	pull	request
71	route	file	folder	re-use	query	route	file	name	query	sample	query	Camel	Route	re-use	folder	route	file	name	re-use	query	users	query	filename	folder	re-use	route	file	name	-	-	tests	multiple	route	-	-	camel	route	re-use	folder	file	camel	route	file	folder	processed
72	beginner	route	file	name	camel	route	file	name	beginner	note	camel	route	note	beginner	-	route	file	name	beginner	-	users	query	filename	beginner		route	file	name	beginner	-	route	users	-	-	-	camel	route	file	name	beginner	camel	route	beginner	i	am
73	commit	declaration	protobuf-guava-version	missing	feature	commit	declaration	camel-protobuf	camel-11153	feature	git	commit	missing	declaration	updated	git commit	missing	protobuf-guava-version	camel-protobuf	feature	changed	commit	insertion	protobuf-guava-version		git	commit	camel-11153	protobuf-guava-version	karaf	commit	CAMEL-11153	declaration	-	-	add	missing	protobuf-guava-version	declaration	camel-protobuf-karaf	camel	git	commit	protobuf	guava
74	closed	protobuf-guava-version	pull request	missing	add	closed	pull	request	camel-11153	1634	GitHub	pull request	closed	missing	declaration	pull request	add	missing	protobuf-guava-version	closed	pull request	closed	protobuf-guava-version			pull	request	protobuf-guava-version	asfgit	CAMEL-11153	CAMEL-11153	closed	pull		-	add	missing	protobuf-guava-version	declaration	closed	camel	pull	request	protobuf	closed
75	closed	itest	camel-protobuf	commented	pull request	camel-protobuf	camel-11153	itest	commented	closed	Commented	Bug	camel-protobuf	pull request	closed	camel-protobuf	itest	fails	again	commented	itest	pull request	closed	commented	bot	jira	commented	CAMEL-11153	camel-protobuf	itest	CAMEL-11153	fail	again	closed	pull	camel-protobuf	itest	fail	closed	pull	camel	pull	request	closed	protobuf
76	upgrade	amq	commit	git	dependency	commit	upgrade	amq	-	-	git	commit	Upgrade	dependency	versions	git commit	upgrade	amq	dependency	versions	upgrade	updated	commit	git		git	commit	upgrade	AMQ	-	Upgrade	AMQ		-	-	upgrade	amq	git	commit	-	camel	git	commit	upgrade	amq
77	created	spring-boot	camel-hbase	fails	test	camel-hbase	camel-11154	itest	created	spring-boot	Created	Test	fails	spring-boot	error	created	spring-boot	fails	camel-hbase	tests	fails	spring-boot	created	tests	failures	jira	created	CAMEL-11154	spring-boot	camel-hbase	CAMEL-11154	itest	camel-hbase	created	failures	itest	spring-boot	fails	camel-hbase	created	camel	spring-boot	fails	created	test
78	updated	test	itest	camel-protobuf	issue	camel-hbase	camel-11153	itest	updated	issue	Updated	Bug	Issue Type	Test	camel-protobuf	updated	camel-protobuf	fails	updated	test	issue	type	was	tests	itest	jira	updated	CAMEL-11153	camel-protobuf	itest	CAMEL-11153	Bug		-	-	camel-protobuf	itest	fail	issue	test	camel	protobuf	test	fails	updated
79	fixed	camel-protobuf	resolved	fail	itest	camel-protobuf	camel-11153	itest	resolved	fixed	Resolved	Test	Fixed	camel-protobuf	fail	resolved	camel-protobuf	resolution	fixed	test	issue	resolution	fixed	itest		jira	updated	CAMEL-11153	camel-protobuf	resolution	CAMEL-11153	resolved	camel-protobuf	fixed	-	camel-protobuf	itest	fail	resolved	fixed	camel	protobuf	test	fixed	resolved
80	ssh	credential	opened	pull request	header	opened	pull	request	CAMEL-11152	ssh	GitHub	pull request	opened	ssh	message headers	ssh	credentials	pull request	github	updated	pull request	credentials	ssh	opened	headers	pull	request	CAMEL-11152	credentials	ssh	CAMEL-11152	adoc	commit	pull	headers	set	credentials	ssh	connection	headers	pull	request	set	credentials	opened
81	commented	camel-ssh	pull request	header	username/password	camel-ssh	camel-11152	headers	commented	credentials	Commented	Improvement	pull request	ssh	message headers	commented	camel-ssh	allow	improvement	username/password	pull request	bot	ssh	opened	commented	jira	commented	CAMEL-11152	camel-ssh	pull	CAMEL-11152	adoc	commit	bot	pull	camel-ssh	message	headers	username/password	pull	camel	ssh	allow	use	headers
82	file	delete	access	not able	denied	able	delete	files	outside		Camel	not able	delete	files	-	not able	delete	files	Outside .camel		camel	delete	user	files	outside	delete	files	-	-	-	thread	.camel	users	-	-	not	delete	files	outside	.camel	camel	not	able	delete	files
83	route	filename	option	camel	look	route	file	name	look	option	Camel	Route	have	look	option	fileName	route	look	option	want	camel	route	filename	look		route	file	name	-	-	fileName	route	option	-	-	camel	route	file	name	filename	camel	route	filename	option	-
84	camel-solr	updated	removed	readme	build	camel-solr	camel-11150	removed	build	updated	Updated	Bug	Issue Type	Task	camel-solr	updated	camel-solr	removed	readme	task	issue	type	was	task	readme	jira	commented	CAMEL-11150	camel-solr	camel-ignite	CAMEL-11150	camel-solr	removed	updated		updated	camel-solr	removed	readme	build	camel-solr	removed	readme	full	build
85	camel-solr	readme	removed	commented	camel-ignite	camel-solr	camel-11150	removed	commented	camel-ignite	Commented	Bug	documentation	camel-solr	removed	commented	camel-solr	removed	readme	task	issue	commented	task	readme		jira	updated	CAMEL-11150	camel-solr	readme	CAMEL-11150	camel-solr	camel-ignite	readme		camel-solr	removed	readme	build	locally	camel-solr	removed	cannot	see	locally
86	camel-solr	commented	maven	removed	camel-ignite	camel-solr	camel-11150	removed	commented	camel-ignite	Commented	Task	documentation	camel-solr	think	commented	camel-solr	removed	readme	task	issue	commented	task	readme		jira	commented	CAMEL-11150	camel-solr	maven	CAMEL-11150	camel-solr	camel-ignite	tests		camel-solr	include	camel-ignite	maven	goals	camel-solr	removed	readme	maven	hardcode
87	commented	spring-boot	itest	fails	camel-hbase	camel-hbase	camel-11154	itest	commented	fails	Commented	Test	spring-boot	take	look	spring-boot	commented	fails	camel-hbase	test	itest	commented	look?	fails		jira	commented	CAMEL-11154	itest	spring-boot	CAMEL-11154	itest	camel-hbase	spring-boot	-	commented	itest	spring-boot	fails	camel-hbase	camel	spring-boot	fails	test	commented
88	documentation	websocket	reassigned	implementation	improve	camel-10497	documentation	websocket	details	assigned	reassigned	Improvement	documentation	camel-websocket	port	assigned	improve	documentation	websocket	reassigned	reassigned	improvement	implementation	websocket		jira	commented	CAMEL-10497	documentation	websocket	CAMEL-10497	reassigned	documentation	-	-	assigned	improve	documentation	websocket	implementation	improve	documentation	websocket	implementation	ports
89	documentation	commented	websocket	improve	verify	camel-10497	documentation	websocket	details	commented	Commented	Improvement	can not	verify	documentation	commented	improve	documentation	reproduce	tests	improvement	implementation	websocket	commented		jira	commented	CAMEL-10497	documentation	websocket	CAMEL-10497	documentation	adoc	-	-	commented	improve	documentation	websocket	test	improve	documentation	websocket	implementation	verify
90	roadmap	test	passing	itest	camel	roadmap	good	tests	passing	fixed	Camel	Roadmap	look good	release	tests	roadmap	Camel 2.19	spring boot	tests	itest	camel	itest	spring boot	fails		2.19	roadmap	-	-	-	CAMEL-11154	passing	tests	-	-	2.19	roadmap	itest	fails	passing	camel	roadmap	good	tests	passing
91	camel-infinispan	created	operation	improvement	command	camel-infinispan	camel-11155	command	operation	created	Created	Improvement	consistentcy	discrepancy	camel-infinispan	camel-infinispan	created	improvement	discrepancie	operation	git	created	camel-infinispan	match		jira	created	CAMEL-11155	camel-infinispan	operation	CAMEL-11155	created	improvement	header	camel-infinispan	camel-infinispan	created	command	operation	discrepancy	camel-infinispan	command	operation	match	improvement
92	updated	camel-infinispan	operation	discrepancy	command	camel-infinispan	camel-11155	command	operation	updated	Updated	Improvement	Summary	discrepancy	camel-infinispan	updated	camel-infinispan	discrepancie	operation	consistency	git	updated	camel-infinispan	discrepancies		jira	updated	CAMEL-11155	camel-infinispan	operation	CAMEL-11155	updated	discrepancies	header	-	camel-infinispan	updated	command	operation	discpancies	camel-infinispan	producer	command	operation	discrepancies
93	camel-infinispan	header	store	started		camel-infinispan	camel-10896	stores	header	started	Work Started	Improvement	camel-infinispan	result	header	work started	improvement	camel-infinispan	result	header	camel-infinispan	stores	header	improvement		jira	Work Started	CAMEL-10896	camel-infinispan	stores	CAMEL-10896	header	started			work	started	camel-infinispan	store	result	camel-infinispan	store	result	header	body
94	spring-boot	commented	fails	itest	checking	camel-hbase	camel-11154	spring-boot	fails	commented	Commented	Checking	spring-boot	itest	fails	commented	spring-boot	fails	camel-hbase	checking	itest	spring-boot	checking	test		jira	commented	CAMEL-11154	itest	spring-boot	CAMEL-11154	itest	spring-boot	camel-hbase	-	commented	itest	spring-boot	fails	checking	camel	spring-boot	fails	test	commented
95	deployment	camel-kubernetes	created	support	new feature	camel-kubernetes	camel-11156	support	deployment	created	Created	New Feature	deployment	support	Camel-Kubernetes	camel-kubernetes	add	support	deployment	new feature	add	new	created	deployment	resources	jira	created	CAMEL-11156	camel-kubernetes	deployment	CAMEL-11156	Deployment	support	created		created	Camel-Kubernetes	add	support	deployment	camel-kubernetes	add	support	deployment	resources
96	daemonset	camel-kubernetes	created	support	new feature	camel-kubernetes	camel-11157	support	daemonset	created	Created	New Feature	DaemonSet	support	Camel-Kubernetes	camel-kubernetes	add	support	DaemonSet	new feature	add	new	created	daemonset	resources	jira	created	CAMEL-11157	camel-kubernetes	daemonset	CAMEL-11157	DaemonSet	support	created		created	Camel-Kubernetes	add	support	daemonset	camel-kubernetes	add	support	daemonset	resources
97	job	camel-kubernetes	created	support	new feature	camel-kubernetes	camel-11158	support	job	created	Created	New Feature	Job	support	Camel-Kubernetes	camel-kubernetes	add	support	Job	new feature	add	new	created	job	resources	jira	created	CAMEL-11158	camel-kubernetes	job	CAMEL-11158	Job	support	created		created	Camel-Kubernetes	add	support	job	camel-kubernetes	add	support	job	resources
98	ingres	camel-kubernetes	created	support	new feature	camel-kubernetes	camel-11159	support	ingress	created	Created	New Feature	Ingress	support	Camel-Kubernetes	camel-kubernetes	add	support	Ingress	new feature	add	new	created	Ingress	resources	jira	created	CAMEL-11159	camel-kubernetes	ingress	CAMEL-11159	Ingress	support	created		created	Camel-Kubernetes	add	support	ingress	camel-kubernetes	add	support	ingress	resources
99	failing	build	still	jenkins	camel.trunk.notest	camel.trunk.notest	build	still	failing	status	FAILURE	Jenkins	X-Jenkins-Result	build system	still	jenkins	still	failing	build	camel.trunk.notest	Jenkins	failing	build			jenkins	camel.trunk.notest	build	failing	-	camel.trunk.notest	FAILURE	Still	Failing	-	jenkins	camel.trunk.notest	build	still	failing	jenkins	build	still	failing	-
100	xerces	commented	accessexternaldtd	property	wrong	Xerces	camel-11100	property	commented	wrong	Commented	Bug	camel-validator	wrong	version	commented	accessExternalDTD	Xerces	version	wrong	commented	accessExternalDTD	Xerces	bug	change	jira	commented	CAMEL-11000	accessExternalDTD	-	CAMEL-11000	camel-validator	change	accessExternalDTD	Xerces	commented	property	accessexternaldtd	recognized	xerces	camel	property	not	recognised	xerces
101	xerces	updated	accessexternaldtd	version/s	fix	Xerces	camel-11100	property	commented	version	Updated	Bug	Fix Version/s	camel-validator		updated	accessExternalDTD	Xerces	recognized	bug	camel-validator	bug	exception	regression test	accessExternalDTD	jira	updated	CAMEL-11000	accessExternalDTD	Version/s	CAMEL-11000	updated	2.17.7	accessExternalDTD	Xerces	updated	camel-11000	fix	version	xerces	issue	simpler	warning	property	xerces
102	created	doc	ascii	task	component	component	docs	camel-11160	ascii	created	Created	Task	warning	component	documents	created	task	component	doc	ascii	docs	warns	task			jira	created	CAMEL-11160	ignite-component.adoc	asciidoctor	CAMEL-11160	ascii	documentation	created		created	camel-11160	ascii	doc	warns	component	docs	ascii	task	minor
103	docker	upgrade	java	commit	version	upgrade	docker	version	commit	java	commit	upgrade	docker	java	version	git commit	upgrade	docker	java	version 3.0.9	commit	update	java	version	docker	git	commit	docker	java	upgrade	commit	upgrade	docker	version	-	commit	upgrade	docker	java	version	upgrade	docker	java	version	git commit
104	commented	release	accessexternaldtd	xerces	property	Xerces	camel-11100	property	commented	release	Commented	Bug	camel-validator	release	version	commented	accessExternalDTD	release	2.17.7	bug	accessExternalDTD	commented	bug	release		jira	commented	CAMEL-11000	accessExternalDTD	2.17.7	CAMEL-11000	2.17.7	accessExternalDTD	Xerces	-	commented	camel-11000	accessexternaldtd	xerces	release	property	not recognised	xerces	release	commented
105	pom.xml	camel-catalog	fix	javadoc	commit	camel-catalog	javadoc	generated	commit	pom.xml	Commit	Fix	camel-catalog	javadoc	generated	git commit	camel-catalog	fix	pom.xml	maven	commit	fix	pom.xml	javadoc		git	commit	pom.xml	camel-catalog	-	pom.xml	camel-catalog	fix	-	-	commit	fix	pom.xml	generated	javadoc	fix	camel-catalog	generated	javadoc	copy/rename
106	doc	ascii	commit	component	warn	component	docs	camel-11160	ascii	commit	Commit	Component	docs	acsii	warns	git commit	component	doc	ascii	warn	commit	updated	adocs	warns		git	commit	CAMEL-11160	ascii	doc	CAMEL-11160	ascii	documentation	-	-	commit	camel-11160	ascii	doc	warns	camel	git commit	component	docs	ascii
107	resolved	ascii	doc	component	fixed	component	docs	camel-11160	ascii	resolved	Resolved	Fixed	Component	docs	warns	resolved	component	doc	ascii	fixed	commit	fixed	adocs	warns		jira	resolved	CAMEL-11160	ascii	resolution	CAMEL-11160	resolved	ascii	documentation	-	resolved	camel-11160	ascii	doc	warns	component	docs	ascii	resolved	warns
108	dependency	test	load	commit	do not	camel-11154	test	dependencies	load	commit	Commit	Do not	load	test	dependencies	git commit	do not	load	test	dependencies	test	dependencies	load	commit		git	commit	CAMEL-11154	load	dependencies	CAMEL-11154	test	dependencies	-	-	commit	camel-11154	test	dependencies	-	camel	git	not load	test	dependencies
109	spring-boot	commented	fails	itest	camel-hbase	camel-hbase	camel-11154	spring-boot	fails	commented	Commented	Test	Fails	spring-boot	changed	commented	spring-boot	fails	camel-hbase	itest	spring-boot	fails	test	dependencies	commented	jira	commented	CAMEL-11154	itest	spring-boot	CAMEL-11154	itest	camel-hbase	spring-boot	-	commented	camel-11154	spring-boot	fails	import	itest	spring-boot	fails	camel-hbase	commented
110	improvement	created	service-call	customize	component	camel-11161	service	call	properites	created	Created	Improvement	camel-core	properties	component	created	service call	implement	concepts	improvement	improvement	configuration	service-call	customization		jira	created	CAMEL-11161	service-call	improvement	CAMEL-11161	created	improvement	service-call	customize	created	improvement	service	customize	camel-11161	service-call	customize	component	implement	concepts
111	hystrix	route	inject	dynamically	property	hystrix	properties	route	inject	how	usecase	threadpool	maybe	configuration	routes	dynamically	inject	hystrix	properties	route	threadpool	size	Re:	properties		dynamically	inject	hystrix	threadpool	suggest	hystrix	usecase	create	routes		dynamically	inject	hystrix	route	-	dynamically	inject	hystrix	properties	route
112	failing	build	jenkins	camel.trunk.notest	status	jenkins	build	system	Camel.trunk.notest	failing	Failing	Still	Jenkins	Camel.trunk.notest	status	build	camel.trunk.notest	status	failing	jenkins	Jenkins	failing	build	still		jenkins	build	failing	-	-	failing	camel.trunk.notest	build	jenkins	failure	camel.trunk.notest	build	status	still	failing	jenkins	build	system	camel.trunk.notest	failing
113	example	commit	polished	servicecall	git commit	commit	polished	example	servicecall	spring	commit	example	bash	servicecall	springcloud	git commit	example	diff	service call	-	commit	polished	example			git	commit	polished	example	-	polished	commit	example			commit	polished	example	-	-	camel	git commit	polished	example	-
114	documentation	servicecall	eip	commit	add	commit	servicecall	documentation	eip	-	commit	ServiceCall	documentation	add	-	git commit	ServiceCall	Add	EIP	documentation	servicecall	documentation	add			git	commit	servicecall	documentation	-	ServiceCall	commit	documentation	EIP	-	commit	servicecall	eip	documentation	-	camel	git commit	servicecall	eip	documentation
115	protobuf	opened	issue	pull request	support	pull	request	protobuf	issue	open	pull request	opened	camel-protobuf	GitHub	issue	pull request	protobuf	opened	-	-	pull request	protobuf	plugin	issue		pull	request	protobuf	support	#1636	opened	camel-protobuf	pull	request	-	pull	request	opened	protobuf	support	camel	pull request	protobuf	issue	opened
116	stringutils	objecthelper	commit	avoid	favor	commit	stringutils	avoid	objecthelper	camel-grpc	commit	avoid	StringUtils	favor	ObjectHelper	git commit	StringUtils	ObjectHelper	avoid	use	commit	ObjectHelper	StringUtils	changed		git	commit	stringutils	objecthelper	-	commit	StringUtils	ObjectHelper	-	-	commit	avoid	stringutils	favor	objecthelper	camel	git	commit	avoid	stringutils
117	camel-protobuf	gmaven-plugin	commit	set	version	camel-protobuf	gmaven-plugin	version	global	commit	commit	camel-protobuf	plugin version	global	param	git commit	camel-protobuf	set	gmaven-plugin	global param	commit	camel-protobuf	gmaven-plugin	version	set	git	commit	camel-protobuf	gmaven-plugin	-	commit	camel-protobuf	set	gmaven-plugin	param	commit	camel-protobuf	set	gmaven-plugin	global	camel-protobuf	git commit	gmaven-plugin	version	set
118	support	camel-protobuf	check	commit	plugin	camel-protobuf	check	support	plugin	commit	commit	camel-protobuf	check	support	plugin	git commit	camel-protobuf	check	OS	supports	protobuf	plugin	check	supports	dependency	git	commit	camel-protobuf	OS	supports	commit	camel-protobuf	supports	gmaven-plugin	-	commit	camel-protobuf	check	plugin	support	camel-protobuf	git commit	check	supports	plugin
119	fix	naming	commit	impl	ssh	commit	camel-11152	naming	fix	impl	commit	naming	fix	ssh	headers	git commit	naming	fix	impl	-	naming	fix	implementation	commit		git	commit	CAMEL-11152	impl	fix	CAMEL-11152	naming	fix	impl	-	commit	camel-11152	fix	branch	update	camel	git commit	naming	fixed	impl
120	camel-ssh	updated	header	fix	fix version	camel-11152	camel-ssh	version	headers	updated	Updated	Fix Version	camel-ssh	headers	Improvement	updated	camel-ssh	allow	improvement	username/password	headers	username/password	fix	versions	was:	jira	updated	CAMEL-11152	camel-ssh	improvement	CAMEL-11152	camel-ssh	updated	-	-	updated	camel-ssh	headers	fix	version/s	camel-ssh	message	headers	username/password	fix
121	resolved	camel-ssh	fixed	header	username/password	camel-11152	camel-ssh	version	headers	resolved	Resolved	camel-ssh	improvement	headers	Fixed	resolved	camel-ssh	fixed	improvement	username/password	headers	username/password	fixed	versions		jira	resolved	CAMEL-11152	camel-ssh	improvement	CAMEL-11152	resolved	camel-ssh	fixed	-	resolved	camel-11152	fixed	message	headers	camel-ssh	message	headers	username/password	resolved
122	credential	ssh	closed	set	pull request	camel-11152	credentials	ssh	pull	request	GitHub	pull request	closed	ssh	credentials	pull request	credentials	ssh	closed	-	set	credentials	ssh	pull request	closed	pull	request	CAMEL-11152	1635	credentials	CAMEL-11152	set	credentials	ssh	-	pull	request	closed	set	credentials	pull request	set	credentials	ssh	closed
123	camel-ssh	commented	closed	header	pull request	camel-11152	camel-ssh	headers	pull	request	Commented	camel-ssh	improvement	closed	pull request	commented	camel-ssh	closed	pull request	-	headers	username/password	pull request	closed		jira	commented	CAMEL-11152	camel-ssh	improvement	CAMEL-11152	camel-ssh	commented	-	-	commented	bot	closed	pull	request	camel-ssh	message	headers	username/password	commented
124	example	polished	commit	servicecall	bash	commit	polished	example	servicecall	service	Commit	example	bash	spring-boot	servicecall	git commit	polished	example	service call	-	commit	polished	example			git	commit	polished	example	-	polished	commit	example	-	-	commit	polished	example	-	-	camel	git commit	polished	example	repository
125	closed	protobuf	issue	pull request	github	pull	request	protobuf	issue	closed	GitHub	pull request	protobuf	user	closed	closed	pull request	protobuf	-	-	protobuf	issue	pull request	closed		pull	request	protobuf	issue	closed	pull	closed	request	protobuf	-	pull	request	closed	protobuf	-	camel	pull request	closed	protobuf	issue
126	customize	work started	service-call	property	component	properties	service	call	started	camel-11161	Work Started	Improvement	service-call	camel-core	customize	work started	service call	implement	improvement	concepts	service-call	customize	work-started			jira	Work Started	CAMEL-11161	service-call	improvement	CAMEL-11161	service-call	started	customize		work	started	service	call	customize	work started	servicecall	properties	customize	component
127	camel-solr	readme	commented	removed	build	camel-11150	camel-solr	removed	build	readme	Commented	camel-solr	documentation	thanks	hints	commented	camel-solr	thanks	hints	local build	camel-solr	documentation	commented	readme	camel-ignite	jira	commented	CAMEL-11150	camel-solr	documentation	CAMEL-11150	camel-solr	removed	readme	build	commented	camel-solr	removed	readme	build	camel-solr	removed	thanks	readme	hints
128	camel-solr	camel-ignite	updated	readme	removed	camel-11150	camel-solr	camel-ignite	build	updated	Updated	summary	documentation	camel-solr	camel-ignite	updated	camel-solr	camel-ignite	removed	build	camel-solr	documentation	readme	summary	camel-ignite	jira	updated	CAMEL-11150	camel-solr	camel-ignite	CAMEL-11150	camel-solr/camel-ignite	removed	readme		updated	camel-solr/camel-ignite	removed	readme	build	camel-solr	camel-ignite	removed	readme	summary
129	camel-grpc	opened	support	pull request	protobuf	pull	request	camel-grpc	protobuf	protoc	GitHub	pull request	camel-grpc	opened	protobuf	pull request	opened	check	OS	supports	pull request	camel-grpc	opened	plugin		pull	request	#1637	camel-grpc	supports	pull	opened	request	supports	-	camel-grpc	os	support	generator	plugin	pull request	camel-grpc	check	supports	opened
130	camel-rest	created	check	improvement	content-type	camel-11162	camel-rest	check	server	created	Created	Improvement	camel-rest	content-type	check	created	add	check	server side	should we	camel-rest	created	improvement			jira	created	CAMEL-11162	camel-rest	improvement	CAMEL-11162	camel-rest	content-type	server	-	created	improvement	camel-rest	content-type	check	camel-rest	add	content-type	check	should
131	commented	camel-solr	apt-error	readme	log file	camel-11150	camel-solr	camel-ignite	commented	removed	Commented	camel-solr	camel-ignite	documentation	log	commented	apt-error	log file	camel-solr	directory	camel-solr	readme	documentation	commented	camel-ignite	jira	commented	CAMEL-11150	camel-solr	documentation	CAMEL-11150	camel-solr/camel-ignite	apt-error	directory	log	commented	camel-solr/camel-ignite	removed	readme	apt-error	camel-solr	camel-ignite	removed	readme	apt-error
132	camel-grpc	protobuf	commit	support	check	commit	camel-grpc	protobuf	check	generator	commit	camel-grpc	protobuf	plugin	support	git commit	check	OS	supports	plugin	pull request	camel-grpc	commit			git	commit	camel-grpc	protobuf	supports	camel-grpc	commit	protobuf	-	-	commit	camel-grpc	os	support	protobuf	camel-grpc	git commit	check	protobuf	supports
133	closed	camel-grpc	pull request	support	check	pull	request	closed	protoc	camel-grpc	GitHub	pull request	closed	camel-grpc	user	pull request	closed	OS	supports	check	pull request	camel-grpc	pull request	closed		pull	request	camel-grpc	supports	-	pull	closed	request	camel-grpc	-	pull	request	closed	camel-grpc	-	camel-grpc	pull request	closed	check	supports
134	upgrade	kubernetes	model	version	commit	commit	upgrade	kubernetes	version	model	commit	upgrade	kubernetes	model	version	git commit	Kubernetes Model	version 1.0.72	upgrade	-	upgrade	kubernetes	model	version		git	commit	kubernetes	upgrade	1.0.72	Kubernetes	upgrade	model	-	-	commit	upgrade	Kubernetes	model	version	camel	git commit	upgrade	kubernetes	model
135	upgrade	kubernetes	client	version	commit	commit	upgrade	kubernetes	version	client	commit	upgrade	kubernetes	client	version	git commit	Kubernetes Client	version 2.2.14	upgrade	-	upgrade	kubernetes	client	version		git	commit	kubernetes	client	2.2.14	Kubernetes	upgrade	client	-	-	commit	upgrade	Kubernetes	client	version	camel	git commit	upgrade	kubernetes	client
136	camel-solr	commented	camel-ignite	removed	readme	camel-11150	camel-solr	camel-ignite	removed	dir	Commented	documentation	camel-solr	camel-ignite	check	commented	maven log	check	camel-solr	camel-ignite	camel-solr	readme	documentation	commented		jira	commented	CAMEL-11150	camel-solr	documentation	CAMEL-11150	camel-solr/camel-ignite	removed	dir	-	commented	camel-solr/camel-ignite	removed	readme	build	camel-solr	camel-ignite	removed	readme	maven
137	component	description	commit	add	table	camel-11144	component	table	commit	milo	commit	add	components	table	description	git commit	add	component	description	table	commit	add	components			git	commit	CAMEL-11144	component	description	CAMEL-11144	commit	components	description	table	commit	add	components	description	signed-off-by	camel	git commit	add	components	description
138	closed	invalid	service-call	resolution	property	camel-11161	closed	service	properties	call	Closed	Improvement	service-call	invalid	camel-core	closed	Service Call	resolution	invalid	1 to 1 mapping	service-call	resolution	invalid	closed		jira	closed	CAMEL-11161	service-call	improvement	CAMEL-11161	service-call	invalid	closed		closed	service	call	resolution	invalid	service-call	closed	invalid	properties	component
139	soap	request	response	active mq	put	active	mq	SOAP	request	response	SOAP	Request	Sample	Code	Jboss	active mq	soap	request	-	-	soap	request	MQ	response		Active MQ	soap	request	response	queue	SOAP	request	response		-	active	mq	queue	soap	response	active mq	put	soap	request	response
140	annotation	created	improvement	generated	add	camel-11163	annotation	REST	Generated	created	Created	Improvement	tooling	REST	annotation	created	generated	annotation	swagger	improvement	add	@generated	created	improvement		jira	created	CAMEL-11163	REST DSL Swagger	improvement	CAMEL-11163	add	annotation	generated	tooling	created	improvement	add	annotation	-	add	generated	annotation	rest	help
141	annotation	commit	generated	add	code	camel-11163	annotation	generated	REST	commit	commit	Add	annotation	generated	routebuilder	git commit	generated	annotation	swagger	analysis	commit	@generated	created	improvement		git	commit	CAMEL-11163	annotation	REST	CAMEL-11163	code	commit	annotation	-	commit	add	annotation	source	code	camel	git commit	add	annotation	source
142	resolved	annotation	generated	add	implemented	camel-11163	generated	annotation	REST	resolved	Resolved	Improvement	tooling	REST	annotation	resolved	generated	annotation	swagger	analysis	improvement	resolved	commit			jira	resolved	CAMEL-11163	REST DSL Swagger	improvement	CAMEL-11163	resolved	implemented	-	-	resolved	implemented	fix	version/s	add	camel	add	resolved	annotation	generated
143	camel-sql	exception	clause	throw	bug	camel-sql	exception	query	clause	expected	Camel-SQL	exception	throws	bug	clauses	camel-sql	query	clause	bug	alternative	camel-sql	exception	query			Camel-SQL	clauses	exception	-	-	Camel-SQL	2.17.3	throws	exception	-	camel-sql	clauses	throws	exception	-	camel-sql	throws	exception	bug	behaviour
144	component	commit	description	add	table	camel-11144	commit	components	table	description	commit	add	components	table	description	git commit	add	component	description	table	commit	add	components	updates		git	commit	CAMEL-11144	component	description	CAMEL-11144	commit	components	description	table	commit	add	components	table	-	camel	git commit	add	components	description
145	regen	commit	changed	milo	user-manual	commit	regen	milo	manual	-	commit	regen	user-manual	readme	changed	git commit	regen	-	-	-	commit	client	changed	ua	adocs	git	commit	regen	2.19	-	commit	regen	-	-	-	commit	regen	-	-	-	camel	git commit	regen	milo	component
146	camel-sql	exception	version	try	clause	camel-sql	exception	query	version	clause	Camel-SQL	exception	try	newer	version	camel-sql	query	clause	try	newer	camel-sql	exception	query	try		Camel-SQL	clauses	exception	try	version	Camel-SQL	newer	version	-	-	camel-sql	clauses	throws	exception	version	camel-sql	try	new	version	exception
147	salesforce	created	annotation	add	improvement	camel-11164	annotation	salesforce	generated	created	Created	Improvement	Add	Generated	annotation	created	salesforce	generates	data transfer objects	api	add	@generated	annotation	salesforce	created	jira	created	CAMEL-11164	annotation	salesforce	CAMEL-11164	Salesforce	improvement	created	trivial	created	improvement	add	annotation	salesforce	add	generated	annotation	salesforce	maven
148	annotation	created	springbootautoconfigurationmojo	improvement	add	camel-11165	annotation	springbootautoconfigurationmojo	generated	created	Created	Improvement	Add	annotation	tooling	created	maven	annotation	analysis	ides	add	@generated	annotation	springbootautoconfigurationmojo	created	jira	created	CAMEL-11165	annotation	springbootautoconfigurationmojo	CAMEL-11165	SpringBootAutoConfigurationMojo	annotation	improvement	-	created	improvement	add	annotation	Springbootautoconfigurationmojo	add	generated	annotation	springbootautoconfigurationmojo	improvement
149	commit	annotation	generated	springbootautoconfigurationmojo	add	camel-11165	commit	generated	annotation	springbootautoconfigurationmojo	commit	add	Generated	annotation	Spring Boot	git commit	spring boot	auto-configuration	generated	source files	commit	@generated	springbootautoconfigurationmojo	insertions		git	commit	CAMEL-11165	annotation	springbootautoconfigurationmojo	CAMEL-11165	commit	auto-configuration	-	-	commit	camel-11165	add	annotation	Springbootautoconfigurationmojo	camel	git commit	add	generated	annotation
150	resolved	springbootautoconfigurationmojo	annotation	implemented	add	camel-11165	resolved	generated	annotation	springbootautoconfigurationmojo	Resolved	Improvement	Add	Anotation	tooling	resolved	implemented	generated	annotation	springbootautoconfigurationmojo	improvement	resolved	implemented	springbootautoconfigurationmojo		jira	resolved	CAMEL-11165	annotation	springbootautoconfigurationmojo	CAMEL-11165	SpringBootAutoConfigurationMojo	resolved	-	-	resolved	camel-11165	add	annotation	Springbootautoconfigurationmojo	add	generated	resolved	implemented	annotation
151	commit	ribbon	service call	load balancer	confgire	service	call	ribbon	properties	commit	commit	Service Call	configure	load balancer	properties	commit	service call	ribbon	load balancer	-	commit	Service Call	configure	ribbon	properties	git	commit	Service Call	ribbon	confgire	service	call	commit	configure	-	commit	service	call	confgire	ribbon	allow	confgire	ribbon	load balancer	git commit
152	component	closed	pull request	add	table	pull request	component	add	closed	table	GitHub	pull request	closed	component	table	pull request	add	component	github	closed	pull request	add	components	closed		pull	request	CAMEL-11144	component	#1632	CAMEL-11144	pull	request	-	-	pull	request	closed	camel-11144	-	add	components	table	closed	pull request
153	camel-milo	closed	test	pull request	commented	camel-milo	closed	pull request	port	test	Commented	GitHub	pull request	closed	camel-milo	commented	camel-milo	closed	pull request	test	camel-milo	closed	pull request	test	port	jira	commented	CAMEL-11144	camel-milo	dynamic port	CAMEL-11144	camel-milo	port	test	-	commented	bot	closed	pull	request	camel-milo	use	dynamic	port	test
154	jms	reply	request	help	soap	how	reply	help	queue	SOAP	help	Jboss	Fuse	SOAP	response	how to	request	reply	JMS	help	how to	request reply	help	JMS		JMS	request	reply	Active MQ	Jboss Fuse	SOAP	request	reply	JMS	-	use	request	reply	jms	-	jms	soap	request	active mq	response
155	camel-sql	exception	worked	clause	thanks	thanks	works	SQL	exception	clause	Thanks	Camel-SQL	clauses	exception	worked	camel-sql	exception	throws	in	clauses	camel-sql	thanks	worked	in clauses		Camel-SQL	clauses	exception	worked	2.18.3	Camel-SQL	worked	2.18.3	-	-	camel-sql	clauses	throws	exception	worked	thanks	it worked	camel-sql	throws	exception
156	fixed	camel.trunk.notest	jenkins	build	status	jenkins	build	system	Camel.trunk.notest	fixed	Fixed	camel.trunk.notest	build	jenkins	status	build	camel.trunk.notest	status	fixed	jenkins	fixed	jenkins	build			Jenkins	camel.trunk.notest	3144	fixed	-	fixed	camel.trunk.notest	success	-	-	camel.trunk.notest	build	fixed	status	success	jenkins	build	system	camel.trunk.notest	fixed
157	camel-hdfs2	commented	initialdelay	overwritten	fails	camel-hdfs2	comment	issue	overwrite	fails	Commented	Camel-hdfs2	Bug	option	overwritten	commented	camel-hdfs2	issue	test	error	initialDelay	issue	fails	commented		jira	commented	CAMEL-10948	camel-hdfs2	initialDelay	CAMEL-10948	Camel-hdfs2	initialDelay	test	commented	commented	Camel-hdfs2	initialdelay	overwritten	-	initialDelay	option	overwritten	fails	hdfs
158	camel-hdfs2	commented	fails	initialdelay	overwrite	camel-hdfs2	comment	issue	overwrite	fails	Commented	Camel-hdfs2	Bug	overwrite	parameter	commented	camel-hdfs2	initilization	test	fail	initialDelay	issue	commented	think	fails	jira	commented	CAMEL-10948	camel-hdfs2	initialDelay	CAMEL-10948	Camel-hdfs2	fails	overwrite	commented	commented	Camel-hdfs2	initialdelay	overwritten	fails	initialDelay	option	overwritten	uri	fails
159	fix	camel-hdfs2	initialdelay	commented	thanks	camel-hdfs2	comment	fix	overwrite	thanks	Commented	Camel-hdfs2	Bug	fix	tomorrow	commented	camel-hdfs2	thanks	spotting	fix	initialDelay	issue	thanks	fix	commented	jira	commented	CAMEL-10948	camel-hdfs2	initialDelay	CAMEL-10948	fix	Camel-hdfs2	initialDelay	-	commented	Camel-hdfs2	initialdelay	overwritten	fix	thanks	fix	tomorrow	initialDelay	option
160	hystrix	response	inject	dynamically	route	hystrix	inject	response	route	values	hystrix	able	inject	dynamically	properties	thank	response	creating	new	hystrix	how to	hystrix	response	thank you		dynamically	inject	hystrix	properties	response	response	new	hystrix	route	endpoint	inject	hystrix	dynamically	route	endpoint	thank you	response	inject	dynamically	hystrix
161	parsing	issue	unmarshal	csv	bug	parsing	issue	CSV	quotes	commas	experiencing	bug	bindy	unmarshal	CSV	parsing	issue	csv	bug	unmarshal	parsing	issue	confirm	camel	version	parsing	issue	unmarshal	bindy.csv	pojo	parsing	issue	csv	unmarshal	bug	parsing	issue	quotes	commas	bug	parsing	issue	bindy	unmarshal	csv
162	readme	commented	removed	camel-solr	camel-ignite	commented	readme	removed	camel-solr	camel-ignite	Commented	camel-solr	camel-ignite	removed	readme	commented	camel-solr/camel-ignite	removal	readme	still	removed	readme	build	generated	still	jira	commented	CAMEL-11150	camel-solr	Task	CAMEL-11150	camel-solr/camel-ignite	removal	commented	-	commented	camel-solr/camel-ignite	removed	readme	-	camel-solr	camel-ignite	removed	readme	json
163	commented	timestamp	annotation	springbootautoconfigurationmojo	include	generated	annotation	comment	timestamp	build	Commented	annotation	generated	improvement	tooling	commented	don't think	include	timestamp	change	timestamp	commented	include	@generated	springbootautoconfigurationmojo	jira	commented	CAMEL-11165	annotation	springbootautoconfigurationmojo	CAMEL-11165	include	timestamp	SpringBootAutoConfigurationMojo	commented	commented	add	annotation	springbootautoconfigurationmojo	-	springbootautoconfigurationmojo	add	annotation	timestamp	include
164	reopened	springbootautoconfigurationmojo	annotation	@generated	add	reopened	annotation	generated	code	springbootautoconfigurationmojo	Reopened	annotation	generated	improvement	tooling	reopened	@Generated	annotation	code	springbootautoconfigurationmojo	@generated	springbootautoconfigurationmojo	reopened			jira	reopened	CAMEL-11165	annotation	springbootautoconfigurationmojo	CAMEL-11165	reopened	SpringBootAutoConfigurationMojo		-	reopened	add	annotation	springbootautoconfigurationmojo	-	reopened	add	annotation	springbootautoconfigurationmojo	generated
165	annotation	springbootautoconfigurationmojo	commented	@generated	same	generated	annotation	comment	other	places	Commened	annotation	generated	improvement	tooling	commented	same	other	@Generated	annotation	@generated	springbootautoconfigurationmojo	added	places	same	jira	commented	CAMEL-11165	annotation	springbootautoconfigurationmojo	CAMEL-11165	SpringBootAutoConfigurationMojo	commented	-	-	commented	add	annotation	springbootautoconfigurationmojo	-	add	annotation	springbootautoconfigurationmojo	same	places
166	release	exception	camel-sql	work	throw	work	release	branch	sql	exception	might	Camel-SQL	clauses	exception	work	camel-sql	might	work	latest	release	sql	in clauses	latest	release	work	camel-sql	clauses	exception	release	2.17.x	Camel-SQL	release	throws	exception	-	camel-sql	clauses	throws	exception	work	camel-sql	throws	exception	might work	release
167	commented	ticket	camel-solr	camel-ignite	issue	camel-ignite	removed	readme	ticket	camel-solr	Commented	camel-solr	camel-ignite	removed	readme	commented	camel-solr/camel-ignite	known	issue	ticket	camel-ignite	issue	known	ticket	commented	jira	commented	CAMEL-11150	camel-solr	task	CAMEL-11150	camel-solr/camel-ignite	ticket	generate	-	commented	camel-solr/camel-ignite	removed	readme	known	camel-solr	camel-ignite	removed	known	issue
168	spring-boot	camel-hbase	updated	test	fails	camel-hbase	spring-boot	fails	component	itest	Updated	spring-boot	Component	test	camel-hbase	updated	itest	spring-boot	tests	camel-hbase	spring-boot	fails	camel-hbase	updated	tests	jira	updated	CAMEL-11154	spring-boot	camel-hbase	CAMEL-11154	tests	spring-boot	camel-hbase	-	updated	itest	spring-boot	fails	tests	updated	itest	spring-boot	fails	camel-hbase
169	spring-boot	camel-hbase	resolved	fixed	itest	camel-hbase	spring-boot	fails	resolved	itest	Resolved	Fixed	spring-boot	camel-hbase	test	resolved	itest	spring-boot	fixed	camel-hbase	spring-boot	camel-hbase	fixed	resolution	itests	jira	resolved	CAMEL-11154	spring-boot	camel-hbase	CAMEL-11154	fixed	camel-hbase	spring-boot	-	resolved	itest	spring-boot	fails	fixed	resolved	itest	spring-boot	fails	camel-hbase
170	spring-boot	camel-hbase	reassigned	assigned	itest	camel-hbase	spring-boot	itest	assigned	reassigned	Assigned	spring-boot	camel-hbase	test	reassigned	assigned	itest	spring-boot	reassigned	camel-hbase	spring-boot	camel-hbase	reassigned			jira	assigned	CAMEL-11154	spring-boot	camel-hbase	CAMEL-11154	resassigned	spring-boot	camel-hbase	-	assigned	itest	spring-boot	fails	reassigned	itest	spring-boot	fails	camel-hbase	reassigned
171	camel-ignite	removed	updated	readme	build	camel-ignite	removed	readme	updated	build	Updated	camel-ignite	Summary	removed	readme	updated	camel-ignite	full build	removed	readme	camel-ignite	updated	removed	build		jira	updated	CAMEL-11150	camel-ignite	task	CAMEL-11150	camel-ignite	removed	readme	build	updated	camel-ignite	removed	readme	-	camel-ignite	removed	readme	build	documentation
172	removed	commented	readme	mvn	camel-ignite	removed	readme	mvn	component	solr	Commented	camel-ignite	Task	removed	readme	commented	doesn't	removed	component	mvn	camel-ignite	commented	all	created		jira	commented	CAMEL-11150	camel-solr	task	CAMEL-11150	component.properties	camel-solr/camel-ignite	removed	dir	commented	camel-solr/camel-ignite	removed	readme	-	camel-solr	camel-ignite	removed	readme	mvn
173	annotation	created	problem	@generated	java 9	created	generated	annotation	java	build	Created	Task	annotation	java	problem	created	@Generated	annotation	java 9	help	created	@generated	problem	camel	java 9	jira	created	CAMEL-11166	annotation	java 9	CAMEL-11166	created	annotation	java	problem	created	annotation	java	problem	fails	generated	annotation	java	problem	fails
174	issue	roadmap	test	@generated	resolved	roadmap	issues	build	resolved	tests	roadmap	last minute	issues	look	resolved	roadmap	issues	@Generated	java	test	camel	issues	@generated	look into		Camel 2.19	roadmap	annotations	spring boot	karaf	2.19	roadmap	issues	-	-	roadmap	issues	test	failed	error	roadmap	issues	annotations	java 9	passing
175	annotation	problem	assigned	reassigned	java 9	assigned	generated	annotation	java	problem	Assigned	Task	annotation	java	problem	assigned	@Generated	annotation	java 9	reassigned	reassigned	@generated	problem	camel	java 9	jira	assigned	CAMEL-11166	annotation	java 9	CAMEL-11166	reassigned	java	problem	-	assigned	annotation	java	problem	-	generated	annotation	java 9	reassigned	problem
176	issue	route	tried	file name	error	route	name	issues	error	tried	Thanks	tried	issue	route	filename	file name	camel route	tried	suggested	issue	error	file name	camel route	tried	issue	route	file	tried	issue	-	route	issue	fileName	error	-	camel	route	file	name	issue	camel	route	file name	link	dynamic expressions
177	filefilter	route	dynamic	detail	file	route	name	file	dynamic	details	Need	details	doc	route	fileFilter	file name	use	filefilter	camel route	-	file name	camel route	fileFilter	details	use	route	file	fileFilter	dynamic	-	fileFilter	doc	route	dynamic	-	route	file	name	filefilter	-	camel	route	filefilter	dynamic	chose
178	annotation	commented	problem	java 9	@generated	generated	annotation	java	commented	build	Commented	annotation	Java	problem	try	commented	@Generated	annotation	latest build	try	commented	@generated	problem	camel	java 9	jia	commented	CAMEL-11166	annotation	java 9	CAMEL-11166	build	java	problem	-	commented	annotation	java	problem	-	generated	annotation	java 9	try	latest build
179	close	commit	repository	updated	git commit	commit	closes	-	-	-	commit	closes	repository	updated	1527	commit	closes	-	-	-	camel	commit	closes			git	commit	closes	#1527	-	commit	closes	repository	-	-	commit	closes	#1527	-	-	camel	git commit	closes	1527	repository
180	closed	improve	pull request	performance	caseinsensiti	closed	pull request	improve	performance	-	GitHub	pull request	closed	improve	performance	pull request	improve	performance	github	closed	camel	pull request	caseInsensitiveMap	closed		pull	request	#1527	closed	improve	pull	closed	request	CAMEL-10988	-	camel-10988	closed	pull	request	#1527	pull request	improve	performance	caseinsensitive	closed
181	commented	pull request	caseinsensitivemap	closed	performance	closed	pull request	improve	performance	caseinsensitivemap	Commented	closed	pull request	GitHub	performance	commented	closed	pull request	github	bot	bot	commented	pull request	caseInsensitiveMap	closed	jira	commented	CAMEL-10988	CaseInsensitiveMap	improvement	CAMEL-10988	improvement	CaseInsensitiveMap	bot	commented	commented	improve	performance	bot	-	improve	performance	caseinsensitivemap	closed	pull request
182	camel-hdfs2	commit	overwritten	initialdelay	option	camel-hdfs2	commit	option	overwritten	value	commit	camel-hdfs2	updated	initialDelay	overwritten	commit	camel-hdfs2	option	overwtitten	default	initialDelay	camel	commit	updated		git	commit	CAMEL-10948	camel-hdfs2	initialDelay	CAMEL-10948	Camel-hdfs2	initialDelay	overwritten	-	git	commit	camel-10948	option	overwritten	camel-hdfs2	initialdelay	option	overwritten	git commit
183	commit	camel-hdfs2	initialdelay	overwritten	option	camel-hdfs2	commit	option	overwritten	value	commit	camel-hdfs2	updated	initialDelay	overwritten	commit	camel-hdfs2	option	overwtitten	default	initialDelay	camel	commit	updated		git	commit	CAMEL-10948	camel-hdfs2	initialDelay	commit	CAMEL-10948	Camel-hdfs2	initialDelay	-	git	commit	camel-10948	option	overwritten	camel-hdfs2	initialdelay	option	overwritten	git commit
184	camel-hdfs2	fixed	initialdelay	commented	overwritten	camel-hdfs2	comment	fixed	overwritten	value	Commented	Fixed	camel-hdfs2	initialDelay	overwritten	commented	fixed	camel-hdfs2	initialdelay	option	initialDelay	camel	commit	commented	fixed	jira	commented	CAMEL-10948	camel-hdfs2	initialDelay	fixed	Camel-hdfs2	initialDelay	commented	-	commented	Camel-hdfs2	camel-10948	fixed	-	camel-hdfs2	initialdelay	option	overwritten	fixed
185	camel-hdfs2	commit	overwritten	initialdelay	option	camel-hdfs2	commit	option	overwritten	value	commit	camel-hdfs2	updated	initialDelay	overwritten	commit	camel-hdfs2	option	overwtitten	default	initialDelay	camel	commit	updated		git	commit	CAMEL-10948	camel-hdfs2	initialDelay	CAMEL-10948	Camel-hdfs2	initialDelay	overwritten	repository	commit	Camel-hdfs2	option	overwritten	-	camel-hdfs2	initialdelay	option	overwritten	git commit
186	jenkins	build	failure	camel.2.17.x.notest	status	jenkins	build	system	failure	status	Jenkins	build	failure	Camel.2.17.x.notest	status	build	Camel.2.17.x.notest	status	failing	jenkins	Jenkins	failing	build			jenkins	camel.2.17.x.notest	failure	-	-	failure	camel.2.17.x.notest	jenkins	build	-	Camel.2.17.x.notest	jenkins	build	status	failure	jenkins	build	system	failure	camel.2.17.x.notest
187	commit	annotation	springbootautoconfigurationmojo	remove	@generated	commit	generated	annotation	code	build	commit	updated	annotation	removes	date	commit	add	@Generated	timestamps	SpringBootAutoConfigurationMojo	springbootautoconfigurationmojo	updated	removes	commit		git	commit	CAMEL-11165	annotation	springbootautoconfigurationmojo	CAMEL-11165	commit	SpringBootAutoConfigurationMojo	@Generated	-	commit	camel-11165	annotation	removes	diff	add	generated	annotation	timestamps	git commit
188	commit	add	annotation	@generated	code	commit	generated	annotation	code	-	commit	annotation	add	generated	-	commit	add	@Generated	diff	-	springbootautoconfigurationmojo	commit	@generated	git	camel	git	commit	CAMEL-11165	annotation	springbootautoconfigurationmojo	CAMEL-11165	commit	add	@Generated	-	commit	camel-11165	add	annotation	diff	add	generated	annotation	code	git commit
189	commit	add	annotation	@generated	code	commit	generated	annotation	code	-	commit	annotation	add	generated	-	commit	add	@Generated	diff	-	springbootautoconfigurationmojo	commit	@generated	git	camel	git	commit	CAMEL-11165	annotation	-	CAMEL-11165	commit	add	@Generated	-	commit	camel-11165	add	annotation	diff	add	generated	annotation	code	git commit
190	commit	add	annotation	@generated	code	commit	generated	annotation	code	-	commit	annotation	add	generated	-	commit	add	@Generated	diff	-	springbootautoconfigurationmojo	commit	@generated	git	camel	git	commit	CAMEL-11165	annotation	-	CAMEL-11165	commit	add	@Generated	-	commit	camel-11165	add	annotation	diff	add	generated	annotation	code	git commit
191	commit	add	annotation	@generated	code	commit	generated	annotation	code	-	commit	annotation	add	generated	-	commit	add	@Generated	diff	-	springbootautoconfigurationmojo	commit	@generated	git	camel	git	commit	CAMEL-11165	annotation	-	CAMEL-11165	commit	add	@Generated	-	commit	camel-11165	add	annotation	diff	add	generated	annotation	code	git commit
192	commit	add	annotation	@generated	code	commit	generated	annotation	code	-	commit	annotation	add	generated	-	commit	add	@Generated	diff	-	springbootautoconfigurationmojo	commit	@generated	git	camel	git	commit	CAMEL-11165	annotation	-	CAMEL-11165	commit	add	@Generated	-	commit	camel-11165	add	annotation	diff	add	generated	annotation	code	git commit
193	commit	add	annotation	@generated	code	commit	generated	annotation	code	-	commit	annotation	add	generated	-	commit	add	@Generated	diff	-	springbootautoconfigurationmojo	commit	@generated	git	camel	git	commit	CAMEL-11165	annotation	-	CAMEL-11165	commit	add	@Generated	-	commit	camel-11165	add	annotation	diff	add	generated	annotation	code	git commit
194	commit	add	annotation	@generated	code	commit	generated	annotation	code	-	commit	annotation	add	generated	-	commit	add	@Generated	diff	-	springbootautoconfigurationmojo	commit	@generated	git	camel	git	commit	CAMEL-11165	annotation	-	CAMEL-11165	commit	add	@Generated	-	commit	camel-11165	add	annotation	diff	add	generated	annotation	code	git commit
195	commit	add	annotation	@generated	code	commit	generated	annotation	code	-	commit	annotation	add	generated	-	commit	add	@Generated	diff	-	springbootautoconfigurationmojo	commit	@generated	git	camel	git	commit	CAMEL-11165	annotation	-	CAMEL-11165	commit	add	@Generated	-	commit	camel-11165	add	annotation	diff	add	generated	annotation	code	git commit
196	commit	add	annotation	@generated	code	commit	generated	annotation	code	-	commit	annotation	add	generated	-	commit	add	@Generated	diff	-	springbootautoconfigurationmojo	commit	@generated	git	camel	git	commit	CAMEL-11165	annotation	-	CAMEL-11165	commit	add	@Generated	-	commit	camel-11165	add	annotation	diff	add	generated	annotation	code	git commit
197	commit	add	annotation	@generated	code	commit	generated	annotation	code	-	commit	annotation	add	generated	-	commit	add	@Generated	diff	-	springbootautoconfigurationmojo	commit	@generated	git	camel	git	commit	CAMEL-11165	annotation	-	CAMEL-11165	commit	add	@Generated	-	commit	camel-11165	add	annotation	diff	add	generated	annotation	code	git commit
198	commit	annotation	add	springbootautoconfigurationmojo	@generated	commit	generated	annotation	code	springbootautoconfigurationmojo	commit	annotation	regenerates	configuration	source	commit	add	@Generated	diff	spring boot	springbootautoconfigurationmojo	commit	@generated	git	camel	git	commit	CAMEL-11165	annotation	-	CAMEL-11165	commit	SpringBootAutoConfigurationMojo	@Generated	regenerates	commit	camel-11165	add	annotation	diff	add	regenerates	annotation	spring boot	git commit
199	commit	documentation	component	regenerate	update	commit	component	documentation	list	regenerate	commit	regenerate	documentation	updates	component	commit	regenerate	updates	documentation	component	camel	commit	documentation	updates	springbootautoconfigurationmojo	git	commit	regenerate	component	documentation	CAMEL-11165	commit	updates	component	documentation	commit	camel-11165	add	annotation	diff	regenerate	component	documentation	list	git commit
200	resolved	fixed	annotation	springbootautoconfigurationmojo	generated	resolved	generated	annotation	updated	springbootautoconfigurationmojo	Resolved	annotation	add	generated	fixed	resolved	fixed	annotation	removed	spring boot	springbootautoconfigurationmojo	resolution	fixed	updated		jira	resolved	CAMEL-11165	annotation	springbootautoconfigurationmojo	CAMEL-11165	fixed	resolved	SpringBootAutoConfigurationMojo	-	resolved	camel-11165	fixed	-	-	add	generated	annotation	springbootautoconfigurationmojo	resolved
201	reopened	annotation	@generated	property	optional	reopened	generated	annotation	REST	code	Reopened	annotation	date	property	optional	reopened	property	should	annotation	optional	reopened	date	@generated	DSL Swagger		jira	reopened	CAMEL-11163	annotation	REST DSL Swagger	CAMEL-11163	REST	DSL	generated	@Generated	reopened	camel-11163	add	annotation	-	property	optional	annotation	generated	code
202	folder	check	exists	startup	help	check	folder	exists	route	started	looking	help	check	folder	exists	check	folder	exists	error	inbound	startup	check	folder	error	help	check	startup	folder	exists	auteCreate	folder	exists	route	started	-	check	periodically	startup	folder	exists	how	check	folder	exists	startup
203	upgrade	wiremock	commit	version	pom.xml	commit	upgrade	version	wiremock	-	commit	upgrade	version	wiremock	pom.xml	commit	upgrade	wiremock	verieson 2.6.0	-	wiremock	commit	version	upgrade		git	commit	upgrade	wiremock	2.6.0	commit	upgrade	Wiremock	version	-	commit	upgrade	wiremock	version	diff	git commit	upgrade	wiremock	version	camel
204	commit	annotation	optional	@generated	default	commit	generated	annotation	REST	code	commit	annotation	generated	optional	-	commit	@Generated	annotation	optional	REST D	commit	DSL Swagger	add			git	commit	CAMEL-11163	annotation	-	CAMEL-11163	generation	default	@Generated	-	commit	camel-11163	annotation	optional	-	annotation	optional	generation	off	default
205	resolved	fixed	annotation	@generated	rest	resolved	generated	annotation	REST	code	Resolved	add	annotation	Fixed	generated	resolved	fixed	@Generated	annotation	default	commit	DSL Swagger	resolution	fixed		jira	resolved	CAMEL-11163	annotation	REST DSL Swagger	CAMEL-11163	fixed	resolved	REST	DSL	resolved	camel-11163	fixed	-	-	resolved	add	annotation	generated	code
206	build	jenkins	failure	camel.2.18.x.notest	status	jenkins	build	system	failure	status	Build	Failure	Camel.2.18.x.notest	status	Jenkins	jenkins	still	failing	build	Camel.2.17.x.notest	Jenkins	failing	build			Jenkins	Camel.2.18.x.notest	build	failure	-	failure	Camel.2.18.x.notest	jenkins	build	-	Camel.2.18.x.notest	jenkins	build	status	failure	jenkins	build	system	failure	camel.2.18.x.notest
207	check	folder	write	code	exists	check	folder	exists	write	yourself	How to	write	code	yourself	folder	write	code	yourself	check	folder	startup	check	folder	write	own	check	startup	folder	exists	auteCreate	folder	code	exists	check	-	check	after	startup	folder	exists	how	check	write	code	yourself
208	include	name	created	check	improvement	created	include	name	improvement	check	Created	Improvement	camel-spring-boot	include	name	created	improvement	include	name	spring boot	camel	name	spring boot	check	created	jira	created	CAMEL-11167	spring boot	check	CAMEL-11167	camel-spring-boot	include	health	check	created	improvement	include	name	check	include	camel	name	spring boot	health check
209	maven-antrun-plugin	opened	pull request	remove	dir	open	pull request	remove	dir	maven-antru-plugin	GitHub	pull request	maven-antrun-plugin	remove	data	pull request	opened	maven-ant-plugin	remove	dir	camel	pull request	opened	maven-antrun-plugin		pull	request	#1638	maven-antrun-plugin	opened	opened	pull	maven-antrun-plugin	request	remove	opened	pull	request	maven-antrun-plugin	-	pull request	maven-antrun-plugin	remove	data	dir
210	documentation	regenerate	commit	component	list	commit	regenerate	documentation	list	updates	commit	regenerate	component	documentation	list	commit	regenerate	updates	documentation	component	camel	commit	documentation	list		git	commit	regenerate	component	documentation	CAMEL-11165	commit	regenerate	component	documentation	commit	regenerate	documentation	component	list	git commit	regenerate	component	documentation	list
211	commit	annotation	remove	@generated	springbootautoconfigurationmojo	commit	generated	annotation	remove	date	commit	generated	annotation	SpringBootAutoConfigurationMojo	add	commit	add	@Generated	annotation	component	springbootautoconfigurationmojo	commit	@generated	git	camel	git	commit	CAMEL-11165	annotation	springbootautoconfigurationmojo	CAMEL-11165	commit	removes	annotation	-	commit	camel-11165	removes	annotation	-	git commit	removes	date	annotation	components
212	check	commit	name	include	spring boot	include	name	commit	check	boot	commit	Include	name	spring	boot	commit	name	spring boot	health	check	camel	name	spring boot	check	updated	git	commit	CAMEL-11167	spring boot	check	CAMEL-11167	commit	include	health	check	commit	camel-11167	include	name	check	git commit	camel	name	include	spring boot
213	resolved	name	fixed	check	spring boot	include	name	resolved	fixed	check	Resolved	Fixed	Include	name	spring	resolved	name	spring boot	health	check	camel	name	spring boot	check	fixed	jira	resolved	CAMEL-11167	spring boot	check	CAMEL-11167	fixed	resolved	camel-spring-boot	-	resolved	camel-11167	fixed	-	-	resolved	include	camel	name	spring boot
214	commit	maven-antrun-plugin	dir	remove	data	commit	remove	dir	mvn	clean	commit	maven-antrun-plugin	remove	data	dir	commit	maven-antrun-plugin	removed	dir	mvn	camel	commit	updated	maven-antrun-plugin		git	commit	maven-antrun-plugin	maven-clean-plugin	-	commit	maven-antrun-plugin	remove	mvn	-	commit	maven-antrun-plugin	remove	data	dir	git commit	maven-antrun-plugin	remove	data	dir
215	closed	maven-antrun-plugin	pull request	remove	dir	closed	pull request	remove	dir	data	closed	pull request	use	maven-antrun-plugin	remove	github	pull request	closed	maven-antrun-plugin	-	camel	pull request	closed	maven-antrun-plugin		pull	request	#1638	maven-antrun-plugin	closed	closed	maven-antrun-plugin	pull	request	-	pull	request	closed	#1638	maven-antrun-plugin	pull request	maven-antrun-plugin	remove	data	dir
216	camel-ignite	commented	fixed	removed	readme	comment	removed	readme	camel-ignite	dir	Commented	camel-ignite	removed	readme	fixed	commented	camel-solr	fixed	target	mvn	camel-ignite	commented	readme	removed	fixed	jira	commented	CAMEL-11150	camel-ignite	task	CAMEL-11150	camel-ignite	commented	-	-	commented	camel-ignite	fixed	camel-solr	POM	camel-ignite	removed	readme	fixed	build
217	salesforce	commit	annotation	add	@generated	commit	generated	annotation	code	salesforce	commit	add	generated	annotation	salesforce	commit	add	@Generated	annotation	Salesforce Maven	Salesforce	commit	@Generated			git	commit	CAMEL-11164	annotation	-	CAMEL-11164	Salesforce	Maven	@Generated	-	commit	add	annotation	DTOs	salesforce	git commit	add	annotation	salesforce	maven
218	resolved	salesforce	annotation	implemented	@generated	resolved	generated	annotation	code	salesforce	resolved	Implemented	add	annotation	salesforce	resolved	add	@Generated	annotation	implemented	Salesforce	resolved				jira	resolved	CAMEL-11164	annotation	salesforce	CAMEL-11164	Implemented	resolved	Salesforce	-	resolved	camel-11164	implemented	fix	version	resolved	add	generated	annotation	salesforce
219	camel-twitter	camel-ignite	assigned	separated	endpoint	reassigned	camel-twitter	camel-ignite	separated	endpoints	Assigned	camel-twitter	camel-ignite	endpoints	seperated	assigned	camel-twitter	camel-ignite	uri	separated	reassigned	camel-twitter	camel-ignite	make		jira	assigned	CAMEL-10798	camel-twitter	uri endpoints	CAMEL-10798	camel-twitter	camel-ignite	reassigned	-	assigned	camel-10798	camel-twitter	camel-ignite	uri	camel-twitter	camel-ignite	uri	endpoints	separated
220	camel-package-maven-plugin	opened	pull request	work	java 9	open	pull request	java	make	work	opened	pull request	camel-package-maven-plugin	work	Java 9	github	pull request	camel-package-maven-plugin	opened	-	camel	pull request	opened	camel-package-maven-plugin		pull	request	#1639	CAMEL-11166	camel-package-maven-plugin	opened	CAMEL-11166	pull	camel-package-maven-plugin	request	opened	pull	request	camel-package-maven-plugin	java	pull request	camel-package-maven-plugin	make	work	closes
221	commented	java 9	pull request	annotation	@generated	generated	annotation	java	comment	pull request	Commented	opened	pull request	annotation	Java 9	commented	opened	pull request	bot	@Generated	commented	pull request	opened	camel	java 9	jira	commented	CAMEL-11166	annotation	Java 9	CAMEL-11166	bot	commented	@Generated	-	github	bot	commented	pull	request	generated	annotation	java 9	problem	commented
222	camel-package-maven-plugin	work	make	commit	java 9	make	java	work	camel-package-maven-plugin	-	commit	make	camel-package-maven-plugin	work	Java 9	commit	camel-package-maven-plugin	work	java	make	commit	camel-package-maven-plugin	java 9	make	work	git	commit	CAMEL-11166	camel-package-maven-plugin	Java 9	CAMEL-11166	camel-package-maven-plugin	java		-	commit	camel-package-maven-plugin	work	java	-	git commit	camel-package-maven-plugin	make	work	java 9
223	camel-package-maven-plugin	closed	pull request	make	work	closed	pull request	make	camel-package-maven-plugin	work	closed	pull request	camel-package-maven-plugin	make	work	github	pull request	closed	camel-package-maven-plugin	-	camel	pull request	closed	camel-package-maven-plugin		pull	request	#1639	CAMEL-11166	camel-package-maven-plugin	opened	CAMEL-11166	pull	request	-	closed	pull	request	camel-package-maven-plugin	-	pull request	closed	camel-package-maven-plugin	make	work
224	closed	commented	pull request	annotation	java 9	generated	annotation	java	closed	pull request	Commneted	closed	pull request	annotation	Java 9	commented	closed	pull request	@Generated	annotation	commented	pull request	closed	java 9	@generated	jira	commented	CAMEL-11166	annotation	Java 9	CAMEL-11166	bot	commented	@Generated	-	commented	bot	closed	pull	request	generated	annotation	java 9	closed	pull request
225	resolved	java 9	annotation	problem	fixed	resolved	generated	annotation	java	problem	Resolved	Fixed	annotation	problem	Java 9	resolved	@Generated	annotation	java	fixed	resolved	java 9	problem	@generated	fixed	jira	resolved	CAMEL-11166	annotation	Java 9	CAMEL-11166	fixed	resolved	@Generated	-	resolved	fixed	annotation	java	problem	resolved	generated	annotation	java 9	problem
226	java 9	annotation	reassigned	@generated	assigned	assigned	generated	annotation	java	reassigned	Assigned	annotation	problem	generated	Java 9	assigned	@Generated	annotation	java	reassigned	java 9	problem	@generated	reassigned		jira	assigned	CAMEL-11166	annotation	Java 9	CAMEL-11166	reassigned	@Generated	-	-	assigned	reassigned	camel-11166	annotation	java	reassigned	generated	annotation	java 9	problem
227	polished	commit	camel	milo client	milo server	polished	camel-milo	docs	-	-	commit	polished	milo-client-component	milo-server-component	adoc	commit	polished	-	-	-	polished	commit	camel	milo client	milo server	git	commit	polished	-	-	commit	polished	-	-	-	commit	polished	-	-	-	git commit	polished	camel	repository	-
228	update	description	updated	complexity	readme	update	description	data	formats	complexity	Updated	Estimated Complexity	Novice	update	description	updated	description	formats	languages	readme	updated	complexity	readme	data formats	languages	jira	updated	CAMEL-11146	description	update	CAMEL-11146	Novice	Complexity	update	readme	updated	readme	estimated	complexity	novice	update	description	all	data	formats
229	created	deprecationnote	add	@metadata	improvement	created	add	deprecationNote	Metadata	improvement	Created	Improvement	add	deprecationnote	Metadata	created	add	improvement	note	metadata	created	deprecationnote	add	@metadata		jira	created	CAMEL-11168	deprecationNote	@metadata	CAMEL-11168	depricationNote	@Metadata	created	-	created	add	deprecationnote	improvement	-	add	deprecationNote	metadata	refer	user
230	camel-bindy	csv	assigned	unbinding	embedded	assigned	camel-bindy	CSV	unbinding	escape	Assigned	camel-bindy	CSV	embedded	quote	assigned	camel-bindy	csv	embedded	quote	reassigned	camel-bindy	unbinding	does not		jira	assigned	CAMEL7519	camel-bindy	improvement	CAMEL-7519	camel-bindy	CSV	unbinding	embedded	assigned	camel-bindy	csv	unbinding	character	reassigned	camel-bindy	csv	unbinding	not escape
231	opened	pull request	quotingescaped	added	option	opened	pull request	quotingEscaped	added	option	pull request	opened	new	quotingEscaped	added	github	opened	pull request	new	option	quotingEscaped	pull request	opened			pull	request	#1640	CAMEL-7519	quotingEscaped	opened	CAMEL-7519	pull	request	quotingEscaped	opened	pull	request	new	option	pull request	new option	quotingescaped	added	pull request
232	camel-bindy	commented	opened	csv	pull request	commented	pull request	quotingEscaped	camel-bindy	CSV	Commented	opened	pull request	CSV	camel-bindy	commented	github	bot	opened	pull request	commented	camel-bindy	unbinding	embedded quote		jira	commented	CAMEL-7519	camel-bindy	improvement	CAMEL-7519	bot	commented	camel-bindy	-	camel-bindy	bot commented	opened	pull	request	camel-bindy	csv	unbinding	not escape	quote
233	roadmap	spring boot	version	java 9	@generated	generated	java	spring boot	version	roadmap	Generated	Fixed	Roadmap	wait	Spring Boot	roadmap	Camel 2.19	spring boot	@Generated	java 9	roadmap	java 9	spring boot	version		2.19	Roadmap	Java 9	Spring Boot	-	2.19	roadmap	latest	-		roadmap	fixed	wait	released	version	camel	roadmap	beneficial	wait	version
234	jenkins	failure	build	camel.trunk.notest	system	jenkins	build	system	Camel.trunk.notest	Failure	Camel.trunk.notest	Build	Failure	Jenkins	status	camel.trunk.notest	failure	build	system	jenkins	Jenkins	failing	build			Jenkins	camel.trunk.notest	3146	failure	-	failure	camel.trunk.notest	jenkins	build	-	jenkins	build	status	failure	camel-trunk.notest	camel.trunk.notest	jenkins	build	system	failure
235	upgrade	spring	commit	camel	repository	commit	upgrade	spring	-	-	commit	upgrade	spring	spring4-version	-	commit	upgrade	spring	pom.xml	parent	commit	upgrade	spring	camel		git	commit	upgrade	spring	-	commit	upgrade	spring	-	-	commit	upgrade	spring	-	-	upgrade	spring	git commit	repository	camel
236	upgrade	integration	spring	commit	camel	commit	upgrade	spring	integration	-	commit	upgrade	spring	integration	spring-integration-version	commit	upgrade	spring	integration	pom.xml	upgrade	spring	integration	commit	camel	git	commit	upgrade	spring	integration	commit	upgrade	spring	integration	-	commit	upgrade	spring	integration	-	upgrade	spring	integration	git commit	camel
237	cxf	upgrade	commit	camel	repository	commit	upgrade	CXF	-	-	commit	upgrade	CXF	cxf-version	-	commit	upgrade	cxf	pom.xml	-	camel	commit	upgrade	CXF	camel-package-maven-plugin	git	commit	upgrade	CXF	-	commit	upgrade	CXF	-	-	commit	upgrade	cxf	-	-	git commit	upgrade	cxf	camel	repository
238	example	clean	pull request	opened	camel-milo	opened	pull request	clean	example	camel-milo	pull request	opened	example	applications	camel-milo	github	pull request	clean	example	applications	camel	open	pull request	clean up	applications	pull	request	#1641	opened	clean	pull	request	clean	example	applications	pull	request	clean	example	camel-milo	clean up	example	applications	pull request	opened
239	roadmap	loadbalancer	update	refactoring	doc	roadmap	refactor	loadbalancer	cloud	update	roadmap	refactoring	doc	LoadBalancer	cloud	camel 2.19	roadmap	loadbalancer	doc	update	roadmap	camel	loadbalancer	update	refactoring	2.19	roadmap	refactoring	LoadBalancer	-	2.19	roadmap	rename	LoadBalancer	doc	roadmap	refactoring	package	doc	update	camel	roadmap	refactoring	update	little
240	cxf	upgrade	commit	camel	repository	commit	upgrade	CXF	-	-	commit	upgrade	CXF	cxf-version	-	commit	upgrade	cxf	pom.xml	-	camel	commit	upgrade	CXF	camel-package-maven-plugin	git	commit	upgrade	CXF	-	commit	upgrade	CXF	-	-	commit	upgrade	cxf	-	-	git commit	upgrade	cxf	repository	camel
241	camel-swagger-java	fails	spring boot	update	tried	Spring Boot	fails	camel-swagger-java	validation	idea	Spring Boot	update	fails	camel-swagger-java	tried	spring boot	web service	fails	camel-swagger-java	update	spring boot	fails	camel-swagger-java	problem		Spring Boot	camel-swagger-java	-	-	-	fails	camel-swagger-java	web	issue		spring	boot	fails	camel-swagger-java	update	spring boot	fails	camel-swagger-java	web service	in place
242	version	spring boot	camel-swagger-java	fails	what	Spring Boot	fails	camel-swagger-java	what	version	Spring Boot	update	fails	what	version	what	version	do you	use	fails	spring boot	camel-swagger-java	version	user		Spring Boot	camel-swagger-java	version	-	-	opened	pull	request	clean	applications	spring	boot	fails	camel-swagger-java	version	spring boot	fails	which version	camel-swagger-java	use
243	folder	exists	check	solve	startup	check	folder	exists	try	solve	folder	exists	try	solve	problem	I'll try	timer	bean	solve	problem	startup	check	folder	thank you	solve	check	startup	folder	exists	thank	confirmation	bean	timer	folder	exists	how	check	folder	exists	startup	how	check	folder	exists	confirmation
244	version	fails	camel-swagger-java	spring boot	forgot	Spring Boot	fails	camel-swagger-java	mention	version	Spring Boot	update	fails	version	2.18.3	right	forgot	mention	version	fails	spring boot	forgot	camel-swagger-java	version	right	Spring Boot	camel-swagger-java	forgot	version	-	fails	camel-swagger-java	spring	boot	-	spring	boot	fails	camel-swagger-java	version	spring boot	fails	forgot	mention	version
245	application	commit	clean	example	camel-milo	commit	clean	example	camel-milo	show	commit	clean up	example	applications	camel-milo	commit	clean	applications	camel-milo	clean	clean up	applications	commit	camel		git	commit	clean	example	applications	commit	clean	example	applications	-	commit	clean	example	applications	-	git commit	clean up	example	applications	camel-milo
246	closed	pull request	example	application	clean	closed	pull request	clean	example	application	pull request	closed	clean up	example	applications	github	pull request	closed	clean	applications	pull request	closed	camel	clean up	applications	pull	request	#1641	clean	closed	closed	pull	request	example	-	closed	pull	request	clean	example	pull request	clean up	example	applications	pull request
247	exception	camel-swagger-java	spring boot	noclassdeffounderror	fails	Spring Boot	fails	camel-swagger-java	exception	quoted	Spring Boot	update	turn	off	setting	exception	noclassdeffounderror	logs	validations	setting	spring boot	camel-swagger-java	you	look		Spring Boot	camel-swagger-java	exception	-	-	NoClassDefFoundError	camel-swagger-java	ClassNotFoundException	exception	-	spring	boot	fails	exception	camel-swagger-java	spring boot	fails	noclassdeffounderror	exception	camel-swagger-java
248	error	spring boot	camel-swagger-java	tried	fails	Spring Boot	fails	camel-swagger-java	tried	error	Spring Boot	update	where	put	setting	validation	still	error	failure	exception	spring boot	where	camel-swagger-java	tried	error	Spring Boot	camel-swagger-java	tried	setting	error	application.yml	failure	setting	camel-swagger-java	-	spring	boot	fails	exception	error	spring boot	fails	camel-swagger-java	validation	error
249	spring boot	dependency	ticket	related	fails	related	ticket	Spring Boot	fails	dependency	Spring Boot	update	fails	related	ticket	ticket	related	swagger-java-starter	additional	dependency	spring boot	camel-swagger-java	ticket	related	hibernate-validator	Spring Boot	camel-swagger-java	CAMEL-10373	2.18.x	hibernate-validator	swagger-java-starter	hibernate-validate	dependency	ticket	-	spring	boot	fails	additional	dependency	spring boot	fails	camel-swagger-java	additional	dependency
250	podcast	floss	show	weekly	offer	podcast	show	arrange	release	FLOSS	FLOSS	offer	help	weekly	podcast	FLOSS	weekly	forecast	help	podcast	podcast	arrange	offer	show	questions	FLOSS	podcast	show	arrange	reminder	podcast	anniversary	show	featured	-	floss	weekly	podcast	-	-	floss	weekly	podcast	offer	help
