# Supplementary material for: A dataset to facilitate automated workflow analysis
Source: PLoS One. 2019 Feb 7;14(2):e0211486. doi: 10.1371/journal.pone.0211486 (PMC6366754; doi:10.1371/journal.pone.0211486)
Supplement: S3 File — This CSV file contains the 65 consensus traces for each of the 250 emails. Each trace is indicated by a sequence of email IDs. (CSV) [file pone.0211486.s003.csv]

Trace_ID	Accepted Traces
1	1
2	2, 3,4,5,6,7,39
3	8, 29,30
4	9, 10,11,12,13,14,15,16,17,18,19,20,21,22,23,24,25,26,27,28,32
5	31, 35,42,44,99,112,156,234
6	33, 34,93
7	36
8	37,38,40,41
9	43
10	45, 48
11	46, 49
12	47
13	50, 51,54,80,81,119,120,121,122,123
14	52, 111,160
15	53, 82
16	55
17	56, 57,58,59,60
18	61, 62,63,64,65,66,67,68,69,70,73,74,75,78,79
19	71, 72,83,176,177
20	76
21	77, 87,94,108,109,168,169,170
22	84, 85,86,127,128,131,136,162,167,171,172,209,214,215,216
23	88,89
24	90, 174, 233, 239
25	91, 92
26	95
27	96
28	97
29	98
30	100, 101, 104
31	102, 106,107
32	103
33	105
34	110, 114,126,138
35	113, 124
36	115, 117,118,125
37	129, 132,133
38	116
39	130
40	134, 135
41	137, 144,145,152,153,227
42	139, 154
43	140, 141,142,201,204,205
44	143, 146,155,166
45	147, 217,218
46	148, 149,150,163,164,165,187,188,189,190,191,192,193,194,195,196,197,198,200,211
47	151
48	157, 158,159,182,183, 184,185
49	161, 230,231,232
50	173, 175,178,220,221,222,223,224,225,226
51	186
52	179, 180,181
53	199,210
54	202, 207, 243
55	203
56	206
57	208, 212,213
58	219
59	228
60	229
61	235, 236
62	237,240
63	238, 245, 246
64	241, 242, 244, 247, 248, 249
65	250
