# Supplementary material for: A dataset to facilitate automated workflow analysis
Source: PLoS One. 2019 Feb 7;14(2):e0211486. doi: 10.1371/journal.pone.0211486 (PMC6366754; doi:10.1371/journal.pone.0211486)
Supplement: S4 File — This CSV file corresponds with the traces file in the S4 File (8), but the traces are assigned to workflow labels and the email IDs are replaced with consensus action labels. (CSV) [file pone.0211486.s004.csv]

Trace	Workflow Label	Actions
1	bugfix	commit changes
2	bugfix	commit changes,commit changes,commit changes,commit changes,commit changes,commit changes,commit changes
3	bugfix	commit changes,close pull request,automated comment issue
4	bugfix	commit changes,commit changes,commit changes,commit changes,commit changes,commit changes,commit changes,commit changes,commit changes,commit changes,commit changes,commit changes,commit changes,commit changes,commit changes,commit changes,commit changes,commit changes,commit changes,commit changes,close pull request
5	bugfix	assign issue,issue update,work started issue
6	system update	build system update,build system update,build system update,build system update,build system update,build system update,build system update,build system update
7	bugfix	commit changes
8	bugfix	commit changes,commit changes,commit changes,commit changes
9	support	ask a question
10	support	ask a question,provide support
11	support	ask a question,provide support
12	bugfix	assign issue,issue comment
13	situational awareness	distribute situational awareness
14	support, bugfix	create issue,provide support,assign issue,open pull request,automated comment issue,commit changes,issue update,resolve issue,close pull request,automated comment issue
15	support	ask a question,provide support,close question
16	support	ask a question,provide support
17	support	ask a question
18	support	ask a question,provide support,update question,provide support,update question
19	bugfix	create issue,issue update,issue update,issue update,issue update,issue update,assign issue,issue comment,open pull request,automated comment issue,commit changes,close pull request,automated comment issue,issue update,resolve issue
20	support	ask a question,update question,provide support,ask a question,provide support
21	bugfix	commit changes
22	bugfix	create issue,issue comment,issue comment,commit changes,issue comment,issue update,resolve issue,assign issue
23	bugfix	issue update,issue comment,issue comment,issue comment,issue update,issue comment,issue comment,issue comment,issue comment,issue update,issue comment,open pull request,commit changes,close pull request,issue comment
24	release planning	version release planning,version release planning,version release planning,version release planning
25	bugfix	create issue,issue update
26	bugfix	create issue
27	bugfix	create issue
28	bugfix	create issue
29	bugfix	create issue
30	bugfix	issue comment,issue update,issue comment
31	bugfix	create issue,commit changes,resolve issue
32	bugfix	commit changes
33	bugfix	commit changes
34	bugfix	create issue,commit changes,work started issue,resolve issue
35	bugfix	commit changes,commit changes
36	bugfix	open pull request,commit changes,commit changes,close pull request
37	bugfix	commit changes
38	bugfix	open pull request,commit changes,close pull request
39	bugfix	create issue
40	bugfix	commit changes,commit changes
41	bugfix	commit changes,commit changes,commit changes,close pull request,automated comment issue,commit changes
42	support	ask a question,ask a question
43	bugfix	create issue,commit changes,resolve issue,reopen issue,commit changes,resolve issue
44	support	ask a question,provide support,close question,provide support
45	bugfix	create issue,commit changes,resolve issue
46	bugfix	create issue,commit changes,resolve issue,issue comment,reopen issue,issue comment,commit changes,commit changes,commit changes,commit changes,commit changes,commit changes,commit changes,commit changes,commit changes,commit changes,commit changes,commit changes,resolve issue,commit changes
47	bugfix	commit changes
48	bugfix	issue comment,issue comment,issue comment,commit changes,commit changes,issue comment,commit changes
49	support, bugfix	ask a question,assign issue,open pull request,automated comment issue
50	bugfix	create issue,assign issue,issue comment,open pull request,automated comment issue,commit changes,close pull request,automated comment issue,resolve issue,assign issue
51	bugfix	commit changes,close pull request,automated comment issue
52	system update	build system update
53	bugfix	commit changes,commit changes
54	support	ask a question,provide support,close question
55	bugfix	commit changes
56	system update	build system update
57	bugfix	create issue,commit changes,resolve issue
58	bugfix	assign issue
59	bugfix	issue update
60	bugfix	create issue
61	bugfix	commit changes,commit changes
62	bugfix	commit changes,commit changes
63	bugfix	open pull request,commit changes,close pull request
64	support	ask a question,ask a question,update question,provide support,ask a question,ask a question
65	publicity	publicity
