# Supplementary material for: A dataset to facilitate automated workflow analysis
Source: PLoS One. 2019 Feb 7;14(2):e0211486. doi: 10.1371/journal.pone.0211486 (PMC6366754; doi:10.1371/journal.pone.0211486)
Supplement: S5 File — This CSV correlates the email IDs, times, trace IDs, and actions to enable the construction of workflows. It can, for instance, be used as an input file to bupaR, “Business Process Analysis in R”, available at https://www.bupar.net/. (CSV) [file pone.0211486.s005.csv]

Email_ID	type	Trace_ID	Action	Date
1	email	1	commit changes	2017-04-14 10:42:39 UTC
2	email	2	commit changes	2017-04-14 10:52:55 UTC
3	email	2	commit changes	2017-04-14 10:52:56 UTC
4	email	2	commit changes	2017-04-14 10:52:57 UTC
5	email	2	commit changes	2017-04-14 10:52:58 UTC
6	email	2	commit changes	2017-04-14 10:52:59 UTC
7	email	2	commit changes	2017-04-14 10:53:00 UTC
39	email	2	commit changes	2017-04-14 14:42:28 UTC
8	email	3	commit changes	2017-04-14 10:55:56 UTC
29	email	3	close pull request	2017-04-14 11:23:11 UTC
30	email	3	automated comment issue	2017-04-14 11:23:42 UTC
9	email	4	commit changes	2017-04-14 10:57:46 UTC
10	email	4	commit changes	2017-04-14 10:57:47 UTC
11	email	4	commit changes	2017-04-14 10:57:48 UTC
12	email	4	commit changes	2017-04-14 10:57:49 UTC
13	email	4	commit changes	2017-04-14 10:57:50 UTC
14	email	4	commit changes	2017-04-14 10:57:51 UTC
15	email	4	commit changes	2017-04-14 10:57:52 UTC
16	email	4	commit changes	2017-04-14 10:57:53 UTC
17	email	4	commit changes	2017-04-14 10:57:54 UTC
18	email	4	commit changes	2017-04-14 10:57:55 UTC
19	email	4	commit changes	2017-04-14 10:57:56 UTC
20	email	4	commit changes	2017-04-14 10:57:57 UTC
21	email	4	commit changes	2017-04-14 10:57:58 UTC
22	email	4	commit changes	2017-04-14 10:57:59 UTC
23	email	4	commit changes	2017-04-14 10:58:00 UTC
24	email	4	commit changes	2017-04-14 10:58:01 UTC
25	email	4	commit changes	2017-04-14 10:58:02 UTC
26	email	4	commit changes	2017-04-14 10:58:03 UTC
27	email	4	commit changes	2017-04-14 10:58:04 UTC
28	email	4	commit changes	2017-04-14 10:58:05 UTC
32	email	4	close pull request	2017-04-14 11:40:12 UTC
31	email	5	build system update	2017-04-14 11:26:43 UTC
35	email	5	build system update	2017-04-14 13:20:41 UTC
42	email	5	build system update	2017-04-14 16:08:45 UTC
44	email	5	build system update	2017-04-14 18:13:42 UTC
99	email	5	build system update	2017-04-18 08:49:55 UTC
112	email	5	build system update	2017-04-18 10:51:17 UTC
156	email	5	build system update	2017-04-18 16:56:04 UTC
234	email	5	build system update	2017-04-19 11:51:33 UTC
33	email	6	assign issue	2017-04-14 13:05:42 UTC
34	email	6	issue update	2017-04-14 13:05:42 UTC
93	email	6	work started issue	2017-04-18 07:56:41 UTC
36	email	7	commit changes	2017-04-14 14:18:45 UTC
37	email	8	commit changes	2017-04-14 14:26:14 UTC
38	email	8	commit changes	2017-04-14 14:35:24 UTC
40	email	8	commit changes	2017-04-14 14:53:30 UTC
41	email	8	commit changes	2017-04-14 15:39:24 UTC
43	email	9	ask a question	2017-04-14 17:15:23 UTC
45	email	10	ask a question	2017-04-14 20:39:13 UTC
48	email	10	provide support	2017-04-16 07:27:20 UTC
46	email	11	ask a question	2017-04-16 03:49:18 UTC
49	email	11	provide support	2017-04-16 07:27:52 UTC
47	email	12	distribute situational awareness	2017-04-16 07:22:58 UTC
50	email	13	create issue	2017-04-16 07:31:41 UTC
51	email	13	provide support	2017-04-16 07:31:43 UTC
54	email	13	assign issue	2017-04-17 11:32:41 UTC
80	email	13	open pull request	2017-04-18 07:22:10 UTC
81	email	13	automated comment issue	2017-04-18 07:22:42 UTC
119	email	13	commit changes	2017-04-18 11:21:42 UTC
120	email	13	issue update	2017-04-18 11:22:41 UTC
121	email	13	resolve issue	2017-04-18 11:23:41 UTC
122	email	13	close pull request	2017-04-18 11:24:47 UTC
123	email	13	automated comment issue	2017-04-18 11:25:41 UTC
52	email	14	ask a question	2017-04-16 22:46:11 UTC
111	email	14	provide support	2017-04-18 10:44:12 UTC
160	email	14	close question	2017-04-19 03:40:13 UTC
53	email	15	ask a question	2017-04-17 10:08:36 UTC
82	email	15	provide support	2017-04-18 07:25:40 UTC
55	email	16	ask a question	2017-04-17 15:56:13 UTC
56	email	17	ask a question	2017-04-17 16:45:13 UTC
57	email	17	provide support	2017-04-17 17:40:41 UTC
58	email	17	update question	2017-04-17 17:49:25 UTC
59	email	17	provide support	2017-04-17 18:21:25 UTC
60	email	17	update question	2017-04-17 18:32:24 UTC
61	email	18	create issue	2017-04-18 01:35:42 UTC
62	email	18	issue update	2017-04-18 01:36:41 UTC
63	email	18	issue update	2017-04-18 01:37:41 UTC
64	email	18	issue update	2017-04-18 01:37:41 UTC
65	email	18	issue update	2017-04-18 01:52:41 UTC
66	email	18	issue update	2017-04-18 01:53:41 UTC
67	email	18	assign issue	2017-04-18 02:22:42 UTC
68	email	18	issue comment	2017-04-18 02:25:41 UTC
69	email	18	open pull request	2017-04-18 02:28:26 UTC
70	email	18	automated comment issue	2017-04-18 02:28:42 UTC
73	email	18	commit changes	2017-04-18 06:46:50 UTC
74	email	18	close pull request	2017-04-18 06:47:17 UTC
75	email	18	automated comment issue	2017-04-18 06:47:41 UTC
78	email	18	issue update	2017-04-18 07:07:41 UTC
79	email	18	resolve issue	2017-04-18 07:07:41 UTC
71	email	19	ask a question	2017-04-18 04:11:28 UTC
72	email	19	update question	2017-04-18 04:13:56 UTC
83	email	19	provide support	2017-04-18 07:29:15 UTC
176	email	19	ask a question	2017-04-19 07:57:38 UTC
177	email	19	provide support	2017-04-19 08:00:23 UTC
76	email	20	commit changes	2017-04-18 06:48:14 UTC
77	email	21	create issue	2017-04-18 07:04:42 UTC
87	email	21	issue comment	2017-04-18 07:42:42 UTC
94	email	21	issue comment	2017-04-18 08:08:42 UTC
108	email	21	commit changes	2017-04-18 09:28:42 UTC
109	email	21	issue comment	2017-04-18 09:31:41 UTC
168	email	21	issue update	2017-04-19 07:32:41 UTC
169	email	21	resolve issue	2017-04-19 07:32:41 UTC
170	email	21	assign issue	2017-04-19 07:32:41 UTC
84	email	22	issue update	2017-04-18 07:34:41 UTC
85	email	22	issue comment	2017-04-18 07:34:41 UTC
86	email	22	issue comment	2017-04-18 07:41:41 UTC
127	email	22	issue comment	2017-04-18 12:13:41 UTC
128	email	22	issue update	2017-04-18 12:13:41 UTC
131	email	22	issue comment	2017-04-18 12:17:41 UTC
136	email	22	issue comment	2017-04-18 12:34:42 UTC
162	email	22	issue comment	2017-04-19 06:14:41 UTC
167	email	22	issue comment	2017-04-19 07:08:41 UTC
171	email	22	issue update	2017-04-19 07:46:41 UTC
172	email	22	issue comment	2017-04-19 07:46:41 UTC
209	email	22	open pull request	2017-04-19 09:09:49 UTC
214	email	22	commit changes	2017-04-19 09:17:59 UTC
215	email	22	close pull request	2017-04-19 09:19:19 UTC
216	email	22	issue comment	2017-04-19 09:20:41 UTC
88	email	23	assign issue	2017-04-18 07:44:41 UTC
89	email	23	issue comment	2017-04-18 07:44:41 UTC
90	email	24	version release planning	2017-04-18 07:45:20 UTC
174	email	24	version release planning	2017-04-19 07:54:25 UTC
233	email	24	version release planning	2017-04-19 11:39:20 UTC
239	email	24	version release planning	2017-04-19 12:21:57 UTC
91	email	25	create issue	2017-04-18 07:54:41 UTC
92	email	25	issue update	2017-04-18 07:55:41 UTC
95	email	26	create issue	2017-04-18 08:11:41 UTC
96	email	27	create issue	2017-04-18 08:17:41 UTC
97	email	28	create issue	2017-04-18 08:19:41 UTC
98	email	29	create issue	2017-04-18 08:21:41 UTC
100	email	30	issue comment	2017-04-18 08:57:41 UTC
101	email	30	issue update	2017-04-18 08:59:41 UTC
104	email	30	issue comment	2017-04-18 09:00:50 UTC
102	email	31	create issue	2017-04-18 08:59:41 UTC
106	email	31	commit changes	2017-04-18 09:25:03 UTC
107	email	31	resolve issue	2017-04-18 09:25:41 UTC
103	email	32	commit changes	2017-04-18 09:00:40 UTC
105	email	33	commit changes	2017-04-18 09:08:19 UTC
110	email	34	create issue	2017-04-18 10:18:42 UTC
114	email	34	commit changes	2017-04-18 11:09:43 UTC
126	email	34	work started issue	2017-04-18 11:58:41 UTC
138	email	34	resolve issue	2017-04-18 12:40:41 UTC
113	email	35	commit changes	2017-04-18 11:08:29 UTC
124	email	35	commit changes	2017-04-18 11:38:19 UTC
115	email	36	open pull request	2017-04-18 11:10:54 UTC
117	email	36	commit changes	2017-04-18 11:21:09 UTC
118	email	36	commit changes	2017-04-18 11:21:10 UTC
125	email	36	close pull request	2017-04-18 11:42:51 UTC
129	email	37	open pull request	2017-04-18 12:14:39 UTC
132	email	37	commit changes	2017-04-18 12:26:07 UTC
133	email	37	close pull request	2017-04-18 12:26:22 UTC
116	email	38	commit changes	2017-04-18 11:17:25 UTC
130	email	39	create issue	2017-04-18 12:14:41 UTC
134	email	40	commit changes	2017-04-18 12:27:16 UTC
135	email	40	commit changes	2017-04-18 12:27:17 UTC
137	email	41	commit changes	2017-04-18 12:35:02 UTC
144	email	41	commit changes	2017-04-18 14:04:53 UTC
145	email	41	commit changes	2017-04-18 14:04:54 UTC
152	email	41	close pull request	2017-04-18 15:05:28 UTC
153	email	41	automated comment issue	2017-04-18 15:05:41 UTC
227	email	41	commit changes	2017-04-19 11:04:44 UTC
139	email	42	ask a question	2017-04-18 12:53:34 UTC
154	email	42	ask a question	2017-04-18 15:20:06 UTC
140	email	43	create issue	2017-04-18 13:15:41 UTC
141	email	43	commit changes	2017-04-18 13:17:12 UTC
142	email	43	resolve issue	2017-04-18 13:17:41 UTC
201	email	43	reopen issue	2017-04-19 08:39:41 UTC
204	email	43	commit changes	2017-04-19 08:48:23 UTC
205	email	43	resolve issue	2017-04-19 08:49:41 UTC
143	email	44	ask a question	2017-04-18 13:47:39 UTC
146	email	44	provide support	2017-04-18 14:05:59 UTC
155	email	44	close question	2017-04-18 15:37:49 UTC
166	email	44	provide support	2017-04-19 07:07:12 UTC
147	email	45	create issue	2017-04-18 14:19:41 UTC
217	email	45	commit changes	2017-04-19 09:45:35 UTC
218	email	45	resolve issue	2017-04-19 09:46:41 UTC
148	email	46	create issue	2017-04-18 14:22:41 UTC
149	email	46	commit changes	2017-04-18 14:40:02 UTC
150	email	46	resolve issue	2017-04-18 14:40:41 UTC
163	email	46	issue comment	2017-04-19 07:05:41 UTC
164	email	46	reopen issue	2017-04-19 07:06:41 UTC
165	email	46	issue comment	2017-04-19 07:06:41 UTC
187	email	46	commit changes	2017-04-19 08:35:46 UTC
188	email	46	commit changes	2017-04-19 08:35:47 UTC
189	email	46	commit changes	2017-04-19 08:35:48 UTC
190	email	46	commit changes	2017-04-19 08:35:49 UTC
191	email	46	commit changes	2017-04-19 08:35:50 UTC
192	email	46	commit changes	2017-04-19 08:35:51 UTC
193	email	46	commit changes	2017-04-19 08:35:52 UTC
194	email	46	commit changes	2017-04-19 08:35:53 UTC
195	email	46	commit changes	2017-04-19 08:35:54 UTC
196	email	46	commit changes	2017-04-19 08:35:55 UTC
197	email	46	commit changes	2017-04-19 08:35:56 UTC
198	email	46	commit changes	2017-04-19 08:35:57 UTC
200	email	46	resolve issue	2017-04-19 08:38:41 UTC
211	email	46	commit changes	2017-04-19 09:14:38 UTC
151	email	47	commit changes	2017-04-18 14:53:26 UTC
157	email	48	issue comment	2017-04-18 21:13:41 UTC
158	email	48	issue comment	2017-04-18 21:15:42 UTC
159	email	48	issue comment	2017-04-18 21:18:41 UTC
182	email	48	commit changes	2017-04-19 08:05:09 UTC
183	email	48	commit changes	2017-04-19 08:08:27 UTC
184	email	48	issue comment	2017-04-19 08:10:41 UTC
185	email	48	commit changes	2017-04-19 08:10:44 UTC
161	email	49	ask a question	2017-04-19 05:10:16 UTC
230	email	49	assign issue	2017-04-19 11:37:41 UTC
231	email	49	open pull request	2017-04-19 11:38:12 UTC
232	email	49	automated comment issue	2017-04-19 11:38:41 UTC
173	email	50	create issue	2017-04-19 07:47:41 UTC
175	email	50	assign issue	2017-04-19 07:56:41 UTC
178	email	50	issue comment	2017-04-19 08:01:41 UTC
220	email	50	open pull request	2017-04-19 10:33:12 UTC
221	email	50	automated comment issue	2017-04-19 10:33:41 UTC
222	email	50	commit changes	2017-04-19 10:52:10 UTC
223	email	50	close pull request	2017-04-19 10:52:29 UTC
224	email	50	automated comment issue	2017-04-19 10:52:41 UTC
225	email	50	resolve issue	2017-04-19 11:00:47 UTC
226	email	50	assign issue	2017-04-19 11:00:47 UTC
186	email	51	build system update	2017-04-19 08:31:14 UTC
179	email	52	commit changes	2017-04-19 08:02:24 UTC
180	email	52	close pull request	2017-04-19 08:02:44 UTC
181	email	52	automated comment issue	2017-04-19 08:03:41 UTC
199	email	53	commit changes	2017-04-19 08:35:58 UTC
210	email	53	commit changes	2017-04-19 09:14:37 UTC
202	email	54	ask a question	2017-04-19 08:42:49 UTC
207	email	54	provide support	2017-04-19 09:05:02 UTC
243	email	54	close question	2017-04-19 12:30:24 UTC
203	email	55	commit changes	2017-04-19 08:44:54 UTC
206	email	56	build system update	2017-04-19 08:51:49 UTC
208	email	57	create issue	2017-04-19 09:08:41 UTC
212	email	57	commit changes	2017-04-19 09:15:57 UTC
213	email	57	resolve issue	2017-04-19 09:16:41 UTC
219	email	58	assign issue	2017-04-19 10:18:41 UTC
228	email	59	issue update	2017-04-19 11:11:41 UTC
229	email	60	create issue	2017-04-19 11:14:41 UTC
235	email	61	commit changes	2017-04-19 11:53:09 UTC
236	email	61	commit changes	2017-04-19 11:53:10 UTC
237	email	62	commit changes	2017-04-19 11:57:57 UTC
240	email	62	commit changes	2017-04-19 12:26:53 UTC
238	email	63	open pull request	2017-04-19 12:21:29 UTC
245	email	63	commit changes	2017-04-19 12:31:03 UTC
246	email	63	close pull request	2017-04-19 12:31:17 UTC
241	email	64	ask a question	2017-04-19 12:27:35 UTC
242	email	64	ask a question	2017-04-19 12:29:00 UTC
244	email	64	update question	2017-04-19 12:30:59 UTC
247	email	64	provide support	2017-04-19 12:35:40 UTC
248	email	64	ask a question	2017-04-19 13:08:24 UTC
249	email	64	ask a question	2017-04-19 13:27:36 UTC
250	email	65	publicity	2017-04-19 13:27:37 UTC
