# Supplementary material for: A dataset to facilitate automated workflow analysis
Source: PLoS One. 2019 Feb 7;14(2):e0211486. doi: 10.1371/journal.pone.0211486 (PMC6366754; doi:10.1371/journal.pone.0211486)
Supplement: S6 File — Upon reviewer request, the workflow construction data in 8 is also provided in the eXtensible Event Stream (XES) format defined at http://xes-standard.org. (XES) [file pone.0211486.s006.xes]

<?xml version="1.0" ?>
<!--This file has been generated with the OpenXES library. It conforms-->
<!--to the XML serialization of the XES standard for log storage and-->
<!--management.-->
<!--XES standard version: 1.0-->
<!--OpenXES library version: 1.0RC7-->
<!--OpenXES is available from http://www.openxes.org/-->
<log openxes.version="1.0RC7" xes.features="nested-attributes" xes.version="1.0">
	<trace>
		<event>
			<string key="Event ID" value="1"/>
			<string key="Resource" value="email"/>
			<int key="Case ID" value="1"/>
			<string key="Activity" value="commit changes"/>
			<date key="time" value="2017-04-14T10:42:39.000Z"/>
		</event>
	</trace>
	<trace>
		<event>
			<string key="Event ID" value="2"/>
			<string key="Resource" value="email"/>
			<int key="Case ID" value="2"/>
			<string key="Activity" value="commit changes"/>
			<date key="time" value="2017-04-14T10:52:55.000Z"/>
		</event>
		<event>
			<string key="Event ID" value="3"/>
			<string key="Resource" value="email"/>
			<int key="Case ID" value="2"/>
			<string key="Activity" value="commit changes"/>
			<date key="time" value="2017-04-14T10:52:56.000Z"/>
		</event>
		<event>
			<string key="Event ID" value="4"/>
			<string key="Resource" value="email"/>
			<int key="Case ID" value="2"/>
			<string key="Activity" value="commit changes"/>
			<date key="time" value="2017-04-14T10:52:57.000Z"/>
		</event>
		<event>
			<string key="Event ID" value="5"/>
			<string key="Resource" value="email"/>
			<int key="Case ID" value="2"/>
			<string key="Activity" value="commit changes"/>
			<date key="time" value="2017-04-14T10:52:58.000Z"/>
		</event>
		<event>
			<string key="Event ID" value="6"/>
			<string key="Resource" value="email"/>
			<int key="Case ID" value="2"/>
			<string key="Activity" value="commit changes"/>
			<date key="time" value="2017-04-14T10:52:59.000Z"/>
		</event>
		<event>
			<string key="Event ID" value="7"/>
			<string key="Resource" value="email"/>
			<int key="Case ID" value="2"/>
			<string key="Activity" value="commit changes"/>
			<date key="time" value="2017-04-14T10:53:00.000Z"/>
		</event>
		<event>
			<string key="Event ID" value="39"/>
			<string key="Resource" value="email"/>
			<int key="Case ID" value="2"/>
			<string key="Activity" value="commit changes"/>
			<date key="time" value="2017-04-14T14:42:28.000Z"/>
		</event>
	</trace>
	<trace>
		<event>
			<string key="Event ID" value="8"/>
			<string key="Resource" value="email"/>
			<int key="Case ID" value="3"/>
			<string key="Activity" value="commit changes"/>
			<date key="time" value="2017-04-14T10:55:56.000Z"/>
		</event>
		<event>
			<string key="Event ID" value="29"/>
			<string key="Resource" value="email"/>
			<int key="Case ID" value="3"/>
			<string key="Activity" value="close pull request"/>
			<date key="time" value="2017-04-14T11:23:11.000Z"/>
		</event>
		<event>
			<string key="Event ID" value="30"/>
			<string key="Resource" value="email"/>
			<int key="Case ID" value="3"/>
			<string key="Activity" value="automated comment issue"/>
			<date key="time" value="2017-04-14T11:23:42.000Z"/>
		</event>
	</trace>
	<trace>
		<event>
			<string key="Event ID" value="9"/>
			<string key="Resource" value="email"/>
			<int key="Case ID" value="4"/>
			<string key="Activity" value="commit changes"/>
			<date key="time" value="2017-04-14T10:57:46.000Z"/>
		</event>
		<event>
			<string key="Event ID" value="10"/>
			<string key="Resource" value="email"/>
			<int key="Case ID" value="4"/>
			<string key="Activity" value="commit changes"/>
			<date key="time" value="2017-04-14T10:57:47.000Z"/>
		</event>
		<event>
			<string key="Event ID" value="11"/>
			<string key="Resource" value="email"/>
			<int key="Case ID" value="4"/>
			<string key="Activity" value="commit changes"/>
			<date key="time" value="2017-04-14T10:57:48.000Z"/>
		</event>
		<event>
			<string key="Event ID" value="12"/>
			<string key="Resource" value="email"/>
			<int key="Case ID" value="4"/>
			<string key="Activity" value="commit changes"/>
			<date key="time" value="2017-04-14T10:57:49.000Z"/>
		</event>
		<event>
			<string key="Event ID" value="13"/>
			<string key="Resource" value="email"/>
			<int key="Case ID" value="4"/>
			<string key="Activity" value="commit changes"/>
			<date key="time" value="2017-04-14T10:57:50.000Z"/>
		</event>
		<event>
			<string key="Event ID" value="14"/>
			<string key="Resource" value="email"/>
			<int key="Case ID" value="4"/>
			<string key="Activity" value="commit changes"/>
			<date key="time" value="2017-04-14T10:57:51.000Z"/>
		</event>
		<event>
			<string key="Event ID" value="15"/>
			<string key="Resource" value="email"/>
			<int key="Case ID" value="4"/>
			<string key="Activity" value="commit changes"/>
			<date key="time" value="2017-04-14T10:57:52.000Z"/>
		</event>
		<event>
			<string key="Event ID" value="16"/>
			<string key="Resource" value="email"/>
			<int key="Case ID" value="4"/>
			<string key="Activity" value="commit changes"/>
			<date key="time" value="2017-04-14T10:57:53.000Z"/>
		</event>
		<event>
			<string key="Event ID" value="17"/>
			<string key="Resource" value="email"/>
			<int key="Case ID" value="4"/>
			<string key="Activity" value="commit changes"/>
			<date key="time" value="2017-04-14T10:57:54.000Z"/>
		</event>
		<event>
			<string key="Event ID" value="18"/>
			<string key="Resource" value="email"/>
			<int key="Case ID" value="4"/>
			<string key="Activity" value="commit changes"/>
			<date key="time" value="2017-04-14T10:57:55.000Z"/>
		</event>
		<event>
			<string key="Event ID" value="19"/>
			<string key="Resource" value="email"/>
			<int key="Case ID" value="4"/>
			<string key="Activity" value="commit changes"/>
			<date key="time" value="2017-04-14T10:57:56.000Z"/>
		</event>
		<event>
			<string key="Event ID" value="20"/>
			<string key="Resource" value="email"/>
			<int key="Case ID" value="4"/>
			<string key="Activity" value="commit changes"/>
			<date key="time" value="2017-04-14T10:57:57.000Z"/>
		</event>
		<event>
			<string key="Event ID" value="21"/>
			<string key="Resource" value="email"/>
			<int key="Case ID" value="4"/>
			<string key="Activity" value="commit changes"/>
			<date key="time" value="2017-04-14T10:57:58.000Z"/>
		</event>
		<event>
			<string key="Event ID" value="22"/>
			<string key="Resource" value="email"/>
			<int key="Case ID" value="4"/>
			<string key="Activity" value="commit changes"/>
			<date key="time" value="2017-04-14T10:57:59.000Z"/>
		</event>
		<event>
			<string key="Event ID" value="23"/>
			<string key="Resource" value="email"/>
			<int key="Case ID" value="4"/>
			<string key="Activity" value="commit changes"/>
			<date key="time" value="2017-04-14T10:58:00.000Z"/>
		</event>
		<event>
			<string key="Event ID" value="24"/>
			<string key="Resource" value="email"/>
			<int key="Case ID" value="4"/>
			<string key="Activity" value="commit changes"/>
			<date key="time" value="2017-04-14T10:58:01.000Z"/>
		</event>
		<event>
			<string key="Event ID" value="25"/>
			<string key="Resource" value="email"/>
			<int key="Case ID" value="4"/>
			<string key="Activity" value="commit changes"/>
			<date key="time" value="2017-04-14T10:58:02.000Z"/>
		</event>
		<event>
			<string key="Event ID" value="26"/>
			<string key="Resource" value="email"/>
			<int key="Case ID" value="4"/>
			<string key="Activity" value="commit changes"/>
			<date key="time" value="2017-04-14T10:58:03.000Z"/>
		</event>
		<event>
			<string key="Event ID" value="27"/>
			<string key="Resource" value="email"/>
			<int key="Case ID" value="4"/>
			<string key="Activity" value="commit changes"/>
			<date key="time" value="2017-04-14T10:58:04.000Z"/>
		</event>
		<event>
			<string key="Event ID" value="28"/>
			<string key="Resource" value="email"/>
			<int key="Case ID" value="4"/>
			<string key="Activity" value="commit changes"/>
			<date key="time" value="2017-04-14T10:58:05.000Z"/>
		</event>
		<event>
			<string key="Event ID" value="32"/>
			<string key="Resource" value="email"/>
			<int key="Case ID" value="4"/>
			<string key="Activity" value="close pull request"/>
			<date key="time" value="2017-04-14T11:40:12.000Z"/>
		</event>
	</trace>
	<trace>
		<event>
			<string key="Event ID" value="31"/>
			<string key="Resource" value="email"/>
			<int key="Case ID" value="5"/>
			<string key="Activity" value="build system update"/>
			<date key="time" value="2017-04-14T11:26:43.000Z"/>
		</event>
		<event>
			<string key="Event ID" value="35"/>
			<string key="Resource" value="email"/>
			<int key="Case ID" value="5"/>
			<string key="Activity" value="build system update"/>
			<date key="time" value="2017-04-14T13:20:41.000Z"/>
		</event>
		<event>
			<string key="Event ID" value="42"/>
			<string key="Resource" value="email"/>
			<int key="Case ID" value="5"/>
			<string key="Activity" value="build system update"/>
			<date key="time" value="2017-04-14T16:08:45.000Z"/>
		</event>
		<event>
			<string key="Event ID" value="44"/>
			<string key="Resource" value="email"/>
			<int key="Case ID" value="5"/>
			<string key="Activity" value="build system update"/>
			<date key="time" value="2017-04-14T18:13:42.000Z"/>
		</event>
		<event>
			<string key="Event ID" value="99"/>
			<string key="Resource" value="email"/>
			<int key="Case ID" value="5"/>
			<string key="Activity" value="build system update"/>
			<date key="time" value="2017-04-18T08:49:55.000Z"/>
		</event>
		<event>
			<string key="Event ID" value="112"/>
			<string key="Resource" value="email"/>
			<int key="Case ID" value="5"/>
			<string key="Activity" value="build system update"/>
			<date key="time" value="2017-04-18T10:51:17.000Z"/>
		</event>
		<event>
			<string key="Event ID" value="156"/>
			<string key="Resource" value="email"/>
			<int key="Case ID" value="5"/>
			<string key="Activity" value="build system update"/>
			<date key="time" value="2017-04-18T16:56:04.000Z"/>
		</event>
		<event>
			<string key="Event ID" value="234"/>
			<string key="Resource" value="email"/>
			<int key="Case ID" value="5"/>
			<string key="Activity" value="build system update"/>
			<date key="time" value="2017-04-19T11:51:33.000Z"/>
		</event>
	</trace>
	<trace>
		<event>
			<string key="Event ID" value="33"/>
			<string key="Resource" value="email"/>
			<int key="Case ID" value="6"/>
			<string key="Activity" value="assign issue"/>
			<date key="time" value="2017-04-14T13:05:42.000Z"/>
		</event>
		<event>
			<string key="Event ID" value="34"/>
			<string key="Resource" value="email"/>
			<int key="Case ID" value="6"/>
			<string key="Activity" value="issue update"/>
			<date key="time" value="2017-04-14T13:05:42.000Z"/>
		</event>
		<event>
			<string key="Event ID" value="93"/>
			<string key="Resource" value="email"/>
			<int key="Case ID" value="6"/>
			<string key="Activity" value="work started issue"/>
			<date key="time" value="2017-04-18T07:56:41.000Z"/>
		</event>
	</trace>
	<trace>
		<event>
			<string key="Event ID" value="36"/>
			<string key="Resource" value="email"/>
			<int key="Case ID" value="7"/>
			<string key="Activity" value="commit changes"/>
			<date key="time" value="2017-04-14T14:18:45.000Z"/>
		</event>
	</trace>
	<trace>
		<event>
			<string key="Event ID" value="37"/>
			<string key="Resource" value="email"/>
			<int key="Case ID" value="8"/>
			<string key="Activity" value="commit changes"/>
			<date key="time" value="2017-04-14T14:26:14.000Z"/>
		</event>
		<event>
			<string key="Event ID" value="38"/>
			<string key="Resource" value="email"/>
			<int key="Case ID" value="8"/>
			<string key="Activity" value="commit changes"/>
			<date key="time" value="2017-04-14T14:35:24.000Z"/>
		</event>
		<event>
			<string key="Event ID" value="40"/>
			<string key="Resource" value="email"/>
			<int key="Case ID" value="8"/>
			<string key="Activity" value="commit changes"/>
			<date key="time" value="2017-04-14T14:53:30.000Z"/>
		</event>
		<event>
			<string key="Event ID" value="41"/>
			<string key="Resource" value="email"/>
			<int key="Case ID" value="8"/>
			<string key="Activity" value="commit changes"/>
			<date key="time" value="2017-04-14T15:39:24.000Z"/>
		</event>
	</trace>
	<trace>
		<event>
			<string key="Event ID" value="43"/>
			<string key="Resource" value="email"/>
			<int key="Case ID" value="9"/>
			<string key="Activity" value="ask a question"/>
			<date key="time" value="2017-04-14T17:15:23.000Z"/>
		</event>
	</trace>
	<trace>
		<event>
			<string key="Event ID" value="45"/>
			<string key="Resource" value="email"/>
			<int key="Case ID" value="10"/>
			<string key="Activity" value="ask a question"/>
			<date key="time" value="2017-04-14T20:39:13.000Z"/>
		</event>
		<event>
			<string key="Event ID" value="48"/>
			<string key="Resource" value="email"/>
			<int key="Case ID" value="10"/>
			<string key="Activity" value="provide support"/>
			<date key="time" value="2017-04-16T07:27:20.000Z"/>
		</event>
	</trace>
	<trace>
		<event>
			<string key="Event ID" value="46"/>
			<string key="Resource" value="email"/>
			<int key="Case ID" value="11"/>
			<string key="Activity" value="ask a question"/>
			<date key="time" value="2017-04-16T03:49:18.000Z"/>
		</event>
		<event>
			<string key="Event ID" value="49"/>
			<string key="Resource" value="email"/>
			<int key="Case ID" value="11"/>
			<string key="Activity" value="provide support"/>
			<date key="time" value="2017-04-16T07:27:52.000Z"/>
		</event>
	</trace>
	<trace>
		<event>
			<string key="Event ID" value="47"/>
			<string key="Resource" value="email"/>
			<int key="Case ID" value="12"/>
			<string key="Activity" value="distribute situational awareness"/>
			<date key="time" value="2017-04-16T07:22:58.000Z"/>
		</event>
	</trace>
	<trace>
		<event>
			<string key="Event ID" value="50"/>
			<string key="Resource" value="email"/>
			<int key="Case ID" value="13"/>
			<string key="Activity" value="create issue"/>
			<date key="time" value="2017-04-16T07:31:41.000Z"/>
		</event>
		<event>
			<string key="Event ID" value="51"/>
			<string key="Resource" value="email"/>
			<int key="Case ID" value="13"/>
			<string key="Activity" value="provide support"/>
			<date key="time" value="2017-04-16T07:31:43.000Z"/>
		</event>
		<event>
			<string key="Event ID" value="54"/>
			<string key="Resource" value="email"/>
			<int key="Case ID" value="13"/>
			<string key="Activity" value="assign issue"/>
			<date key="time" value="2017-04-17T11:32:41.000Z"/>
		</event>
		<event>
			<string key="Event ID" value="80"/>
			<string key="Resource" value="email"/>
			<int key="Case ID" value="13"/>
			<string key="Activity" value="open pull request"/>
			<date key="time" value="2017-04-18T07:22:10.000Z"/>
		</event>
		<event>
			<string key="Event ID" value="81"/>
			<string key="Resource" value="email"/>
			<int key="Case ID" value="13"/>
			<string key="Activity" value="automated comment issue"/>
			<date key="time" value="2017-04-18T07:22:42.000Z"/>
		</event>
		<event>
			<string key="Event ID" value="119"/>
			<string key="Resource" value="email"/>
			<int key="Case ID" value="13"/>
			<string key="Activity" value="commit changes"/>
			<date key="time" value="2017-04-18T11:21:42.000Z"/>
		</event>
		<event>
			<string key="Event ID" value="120"/>
			<string key="Resource" value="email"/>
			<int key="Case ID" value="13"/>
			<string key="Activity" value="issue update"/>
			<date key="time" value="2017-04-18T11:22:41.000Z"/>
		</event>
		<event>
			<string key="Event ID" value="121"/>
			<string key="Resource" value="email"/>
			<int key="Case ID" value="13"/>
			<string key="Activity" value="resolve issue"/>
			<date key="time" value="2017-04-18T11:23:41.000Z"/>
		</event>
		<event>
			<string key="Event ID" value="122"/>
			<string key="Resource" value="email"/>
			<int key="Case ID" value="13"/>
			<string key="Activity" value="close pull request"/>
			<date key="time" value="2017-04-18T11:24:47.000Z"/>
		</event>
		<event>
			<string key="Event ID" value="123"/>
			<string key="Resource" value="email"/>
			<int key="Case ID" value="13"/>
			<string key="Activity" value="automated comment issue"/>
			<date key="time" value="2017-04-18T11:25:41.000Z"/>
		</event>
	</trace>
	<trace>
		<event>
			<string key="Event ID" value="52"/>
			<string key="Resource" value="email"/>
			<int key="Case ID" value="14"/>
			<string key="Activity" value="ask a question"/>
			<date key="time" value="2017-04-16T22:46:11.000Z"/>
		</event>
		<event>
			<string key="Event ID" value="111"/>
			<string key="Resource" value="email"/>
			<int key="Case ID" value="14"/>
			<string key="Activity" value="provide support"/>
			<date key="time" value="2017-04-18T10:44:12.000Z"/>
		</event>
		<event>
			<string key="Event ID" value="160"/>
			<string key="Resource" value="email"/>
			<int key="Case ID" value="14"/>
			<string key="Activity" value="close question"/>
			<date key="time" value="2017-04-19T03:40:13.000Z"/>
		</event>
	</trace>
	<trace>
		<event>
			<string key="Event ID" value="53"/>
			<string key="Resource" value="email"/>
			<int key="Case ID" value="15"/>
			<string key="Activity" value="ask a question"/>
			<date key="time" value="2017-04-17T10:08:36.000Z"/>
		</event>
		<event>
			<string key="Event ID" value="82"/>
			<string key="Resource" value="email"/>
			<int key="Case ID" value="15"/>
			<string key="Activity" value="provide support"/>
			<date key="time" value="2017-04-18T07:25:40.000Z"/>
		</event>
	</trace>
	<trace>
		<event>
			<string key="Event ID" value="55"/>
			<string key="Resource" value="email"/>
			<int key="Case ID" value="16"/>
			<string key="Activity" value="ask a question"/>
			<date key="time" value="2017-04-17T15:56:13.000Z"/>
		</event>
	</trace>
	<trace>
		<event>
			<string key="Event ID" value="56"/>
			<string key="Resource" value="email"/>
			<int key="Case ID" value="17"/>
			<string key="Activity" value="ask a question"/>
			<date key="time" value="2017-04-17T16:45:13.000Z"/>
		</event>
		<event>
			<string key="Event ID" value="57"/>
			<string key="Resource" value="email"/>
			<int key="Case ID" value="17"/>
			<string key="Activity" value="provide support"/>
			<date key="time" value="2017-04-17T17:40:41.000Z"/>
		</event>
		<event>
			<string key="Event ID" value="58"/>
			<string key="Resource" value="email"/>
			<int key="Case ID" value="17"/>
			<string key="Activity" value="update question"/>
			<date key="time" value="2017-04-17T17:49:25.000Z"/>
		</event>
		<event>
			<string key="Event ID" value="59"/>
			<string key="Resource" value="email"/>
			<int key="Case ID" value="17"/>
			<string key="Activity" value="provide support"/>
			<date key="time" value="2017-04-17T18:21:25.000Z"/>
		</event>
		<event>
			<string key="Event ID" value="60"/>
			<string key="Resource" value="email"/>
			<int key="Case ID" value="17"/>
			<string key="Activity" value="update question"/>
			<date key="time" value="2017-04-17T18:32:24.000Z"/>
		</event>
	</trace>
	<trace>
		<event>
			<string key="Event ID" value="61"/>
			<string key="Resource" value="email"/>
			<int key="Case ID" value="18"/>
			<string key="Activity" value="create issue"/>
			<date key="time" value="2017-04-18T01:35:42.000Z"/>
		</event>
		<event>
			<string key="Event ID" value="62"/>
			<string key="Resource" value="email"/>
			<int key="Case ID" value="18"/>
			<string key="Activity" value="issue update"/>
			<date key="time" value="2017-04-18T01:36:41.000Z"/>
		</event>
		<event>
			<string key="Event ID" value="63"/>
			<string key="Resource" value="email"/>
			<int key="Case ID" value="18"/>
			<string key="Activity" value="issue update"/>
			<date key="time" value="2017-04-18T01:37:41.000Z"/>
		</event>
		<event>
			<string key="Event ID" value="64"/>
			<string key="Resource" value="email"/>
			<int key="Case ID" value="18"/>
			<string key="Activity" value="issue update"/>
			<date key="time" value="2017-04-18T01:37:41.000Z"/>
		</event>
		<event>
			<string key="Event ID" value="65"/>
			<string key="Resource" value="email"/>
			<int key="Case ID" value="18"/>
			<string key="Activity" value="issue update"/>
			<date key="time" value="2017-04-18T01:52:41.000Z"/>
		</event>
		<event>
			<string key="Event ID" value="66"/>
			<string key="Resource" value="email"/>
			<int key="Case ID" value="18"/>
			<string key="Activity" value="issue update"/>
			<date key="time" value="2017-04-18T01:53:41.000Z"/>
		</event>
		<event>
			<string key="Event ID" value="67"/>
			<string key="Resource" value="email"/>
			<int key="Case ID" value="18"/>
			<string key="Activity" value="assign issue"/>
			<date key="time" value="2017-04-18T02:22:42.000Z"/>
		</event>
		<event>
			<string key="Event ID" value="68"/>
			<string key="Resource" value="email"/>
			<int key="Case ID" value="18"/>
			<string key="Activity" value="issue comment"/>
			<date key="time" value="2017-04-18T02:25:41.000Z"/>
		</event>
		<event>
			<string key="Event ID" value="69"/>
			<string key="Resource" value="email"/>
			<int key="Case ID" value="18"/>
			<string key="Activity" value="open pull request"/>
			<date key="time" value="2017-04-18T02:28:26.000Z"/>
		</event>
		<event>
			<string key="Event ID" value="70"/>
			<string key="Resource" value="email"/>
			<int key="Case ID" value="18"/>
			<string key="Activity" value="automated comment issue"/>
			<date key="time" value="2017-04-18T02:28:42.000Z"/>
		</event>
		<event>
			<string key="Event ID" value="73"/>
			<string key="Resource" value="email"/>
			<int key="Case ID" value="18"/>
			<string key="Activity" value="commit changes"/>
			<date key="time" value="2017-04-18T06:46:50.000Z"/>
		</event>
		<event>
			<string key="Event ID" value="74"/>
			<string key="Resource" value="email"/>
			<int key="Case ID" value="18"/>
			<string key="Activity" value="close pull request"/>
			<date key="time" value="2017-04-18T06:47:17.000Z"/>
		</event>
		<event>
			<string key="Event ID" value="75"/>
			<string key="Resource" value="email"/>
			<int key="Case ID" value="18"/>
			<string key="Activity" value="automated comment issue"/>
			<date key="time" value="2017-04-18T06:47:41.000Z"/>
		</event>
		<event>
			<string key="Event ID" value="78"/>
			<string key="Resource" value="email"/>
			<int key="Case ID" value="18"/>
			<string key="Activity" value="issue update"/>
			<date key="time" value="2017-04-18T07:07:41.000Z"/>
		</event>
		<event>
			<string key="Event ID" value="79"/>
			<string key="Resource" value="email"/>
			<int key="Case ID" value="18"/>
			<string key="Activity" value="resolve issue"/>
			<date key="time" value="2017-04-18T07:07:41.000Z"/>
		</event>
	</trace>
	<trace>
		<event>
			<string key="Event ID" value="71"/>
			<string key="Resource" value="email"/>
			<int key="Case ID" value="19"/>
			<string key="Activity" value="ask a question"/>
			<date key="time" value="2017-04-18T04:11:28.000Z"/>
		</event>
		<event>
			<string key="Event ID" value="72"/>
			<string key="Resource" value="email"/>
			<int key="Case ID" value="19"/>
			<string key="Activity" value="update question"/>
			<date key="time" value="2017-04-18T04:13:56.000Z"/>
		</event>
		<event>
			<string key="Event ID" value="83"/>
			<string key="Resource" value="email"/>
			<int key="Case ID" value="19"/>
			<string key="Activity" value="provide support"/>
			<date key="time" value="2017-04-18T07:29:15.000Z"/>
		</event>
		<event>
			<string key="Event ID" value="176"/>
			<string key="Resource" value="email"/>
			<int key="Case ID" value="19"/>
			<string key="Activity" value="ask a question"/>
			<date key="time" value="2017-04-19T07:57:38.000Z"/>
		</event>
		<event>
			<string key="Event ID" value="177"/>
			<string key="Resource" value="email"/>
			<int key="Case ID" value="19"/>
			<string key="Activity" value="provide support"/>
			<date key="time" value="2017-04-19T08:00:23.000Z"/>
		</event>
	</trace>
	<trace>
		<event>
			<string key="Event ID" value="76"/>
			<string key="Resource" value="email"/>
			<int key="Case ID" value="20"/>
			<string key="Activity" value="commit changes"/>
			<date key="time" value="2017-04-18T06:48:14.000Z"/>
		</event>
	</trace>
	<trace>
		<event>
			<string key="Event ID" value="77"/>
			<string key="Resource" value="email"/>
			<int key="Case ID" value="21"/>
			<string key="Activity" value="create issue"/>
			<date key="time" value="2017-04-18T07:04:42.000Z"/>
		</event>
		<event>
			<string key="Event ID" value="87"/>
			<string key="Resource" value="email"/>
			<int key="Case ID" value="21"/>
			<string key="Activity" value="issue comment"/>
			<date key="time" value="2017-04-18T07:42:42.000Z"/>
		</event>
		<event>
			<string key="Event ID" value="94"/>
			<string key="Resource" value="email"/>
			<int key="Case ID" value="21"/>
			<string key="Activity" value="issue comment"/>
			<date key="time" value="2017-04-18T08:08:42.000Z"/>
		</event>
		<event>
			<string key="Event ID" value="108"/>
			<string key="Resource" value="email"/>
			<int key="Case ID" value="21"/>
			<string key="Activity" value="commit changes"/>
			<date key="time" value="2017-04-18T09:28:42.000Z"/>
		</event>
		<event>
			<string key="Event ID" value="109"/>
			<string key="Resource" value="email"/>
			<int key="Case ID" value="21"/>
			<string key="Activity" value="issue comment"/>
			<date key="time" value="2017-04-18T09:31:41.000Z"/>
		</event>
		<event>
			<string key="Event ID" value="168"/>
			<string key="Resource" value="email"/>
			<int key="Case ID" value="21"/>
			<string key="Activity" value="issue update"/>
			<date key="time" value="2017-04-19T07:32:41.000Z"/>
		</event>
		<event>
			<string key="Event ID" value="169"/>
			<string key="Resource" value="email"/>
			<int key="Case ID" value="21"/>
			<string key="Activity" value="resolve issue"/>
			<date key="time" value="2017-04-19T07:32:41.000Z"/>
		</event>
		<event>
			<string key="Event ID" value="170"/>
			<string key="Resource" value="email"/>
			<int key="Case ID" value="21"/>
			<string key="Activity" value="assign issue"/>
			<date key="time" value="2017-04-19T07:32:41.000Z"/>
		</event>
	</trace>
	<trace>
		<event>
			<string key="Event ID" value="84"/>
			<string key="Resource" value="email"/>
			<int key="Case ID" value="22"/>
			<string key="Activity" value="issue update"/>
			<date key="time" value="2017-04-18T07:34:41.000Z"/>
		</event>
		<event>
			<string key="Event ID" value="85"/>
			<string key="Resource" value="email"/>
			<int key="Case ID" value="22"/>
			<string key="Activity" value="issue comment"/>
			<date key="time" value="2017-04-18T07:34:41.000Z"/>
		</event>
		<event>
			<string key="Event ID" value="86"/>
			<string key="Resource" value="email"/>
			<int key="Case ID" value="22"/>
			<string key="Activity" value="issue comment"/>
			<date key="time" value="2017-04-18T07:41:41.000Z"/>
		</event>
		<event>
			<string key="Event ID" value="127"/>
			<string key="Resource" value="email"/>
			<int key="Case ID" value="22"/>
			<string key="Activity" value="issue comment"/>
			<date key="time" value="2017-04-18T12:13:41.000Z"/>
		</event>
		<event>
			<string key="Event ID" value="128"/>
			<string key="Resource" value="email"/>
			<int key="Case ID" value="22"/>
			<string key="Activity" value="issue update"/>
			<date key="time" value="2017-04-18T12:13:41.000Z"/>
		</event>
		<event>
			<string key="Event ID" value="131"/>
			<string key="Resource" value="email"/>
			<int key="Case ID" value="22"/>
			<string key="Activity" value="issue comment"/>
			<date key="time" value="2017-04-18T12:17:41.000Z"/>
		</event>
		<event>
			<string key="Event ID" value="136"/>
			<string key="Resource" value="email"/>
			<int key="Case ID" value="22"/>
			<string key="Activity" value="issue comment"/>
			<date key="time" value="2017-04-18T12:34:42.000Z"/>
		</event>
		<event>
			<string key="Event ID" value="162"/>
			<string key="Resource" value="email"/>
			<int key="Case ID" value="22"/>
			<string key="Activity" value="issue comment"/>
			<date key="time" value="2017-04-19T06:14:41.000Z"/>
		</event>
		<event>
			<string key="Event ID" value="167"/>
			<string key="Resource" value="email"/>
			<int key="Case ID" value="22"/>
			<string key="Activity" value="issue comment"/>
			<date key="time" value="2017-04-19T07:08:41.000Z"/>
		</event>
		<event>
			<string key="Event ID" value="171"/>
			<string key="Resource" value="email"/>
			<int key="Case ID" value="22"/>
			<string key="Activity" value="issue update"/>
			<date key="time" value="2017-04-19T07:46:41.000Z"/>
		</event>
		<event>
			<string key="Event ID" value="172"/>
			<string key="Resource" value="email"/>
			<int key="Case ID" value="22"/>
			<string key="Activity" value="issue comment"/>
			<date key="time" value="2017-04-19T07:46:41.000Z"/>
		</event>
		<event>
			<string key="Event ID" value="209"/>
			<string key="Resource" value="email"/>
			<int key="Case ID" value="22"/>
			<string key="Activity" value="open pull request"/>
			<date key="time" value="2017-04-19T09:09:49.000Z"/>
		</event>
		<event>
			<string key="Event ID" value="214"/>
			<string key="Resource" value="email"/>
			<int key="Case ID" value="22"/>
			<string key="Activity" value="commit changes"/>
			<date key="time" value="2017-04-19T09:17:59.000Z"/>
		</event>
		<event>
			<string key="Event ID" value="215"/>
			<string key="Resource" value="email"/>
			<int key="Case ID" value="22"/>
			<string key="Activity" value="close pull request"/>
			<date key="time" value="2017-04-19T09:19:19.000Z"/>
		</event>
		<event>
			<string key="Event ID" value="216"/>
			<string key="Resource" value="email"/>
			<int key="Case ID" value="22"/>
			<string key="Activity" value="issue comment"/>
			<date key="time" value="2017-04-19T09:20:41.000Z"/>
		</event>
	</trace>
	<trace>
		<event>
			<string key="Event ID" value="88"/>
			<string key="Resource" value="email"/>
			<int key="Case ID" value="23"/>
			<string key="Activity" value="assign issue"/>
			<date key="time" value="2017-04-18T07:44:41.000Z"/>
		</event>
		<event>
			<string key="Event ID" value="89"/>
			<string key="Resource" value="email"/>
			<int key="Case ID" value="23"/>
			<string key="Activity" value="issue comment"/>
			<date key="time" value="2017-04-18T07:44:41.000Z"/>
		</event>
	</trace>
	<trace>
		<event>
			<string key="Event ID" value="90"/>
			<string key="Resource" value="email"/>
			<int key="Case ID" value="24"/>
			<string key="Activity" value="version release planning"/>
			<date key="time" value="2017-04-18T07:45:20.000Z"/>
		</event>
		<event>
			<string key="Event ID" value="174"/>
			<string key="Resource" value="email"/>
			<int key="Case ID" value="24"/>
			<string key="Activity" value="version release planning"/>
			<date key="time" value="2017-04-19T07:54:25.000Z"/>
		</event>
		<event>
			<string key="Event ID" value="233"/>
			<string key="Resource" value="email"/>
			<int key="Case ID" value="24"/>
			<string key="Activity" value="version release planning"/>
			<date key="time" value="2017-04-19T11:39:20.000Z"/>
		</event>
		<event>
			<string key="Event ID" value="239"/>
			<string key="Resource" value="email"/>
			<int key="Case ID" value="24"/>
			<string key="Activity" value="version release planning"/>
			<date key="time" value="2017-04-19T12:21:57.000Z"/>
		</event>
	</trace>
	<trace>
		<event>
			<string key="Event ID" value="91"/>
			<string key="Resource" value="email"/>
			<int key="Case ID" value="25"/>
			<string key="Activity" value="create issue"/>
			<date key="time" value="2017-04-18T07:54:41.000Z"/>
		</event>
		<event>
			<string key="Event ID" value="92"/>
			<string key="Resource" value="email"/>
			<int key="Case ID" value="25"/>
			<string key="Activity" value="issue update"/>
			<date key="time" value="2017-04-18T07:55:41.000Z"/>
		</event>
	</trace>
	<trace>
		<event>
			<string key="Event ID" value="95"/>
			<string key="Resource" value="email"/>
			<int key="Case ID" value="26"/>
			<string key="Activity" value="create issue"/>
			<date key="time" value="2017-04-18T08:11:41.000Z"/>
		</event>
	</trace>
	<trace>
		<event>
			<string key="Event ID" value="96"/>
			<string key="Resource" value="email"/>
			<int key="Case ID" value="27"/>
			<string key="Activity" value="create issue"/>
			<date key="time" value="2017-04-18T08:17:41.000Z"/>
		</event>
	</trace>
	<trace>
		<event>
			<string key="Event ID" value="97"/>
			<string key="Resource" value="email"/>
			<int key="Case ID" value="28"/>
			<string key="Activity" value="create issue"/>
			<date key="time" value="2017-04-18T08:19:41.000Z"/>
		</event>
	</trace>
	<trace>
		<event>
			<string key="Event ID" value="98"/>
			<string key="Resource" value="email"/>
			<int key="Case ID" value="29"/>
			<string key="Activity" value="create issue"/>
			<date key="time" value="2017-04-18T08:21:41.000Z"/>
		</event>
	</trace>
	<trace>
		<event>
			<string key="Event ID" value="100"/>
			<string key="Resource" value="email"/>
			<int key="Case ID" value="30"/>
			<string key="Activity" value="issue comment"/>
			<date key="time" value="2017-04-18T08:57:41.000Z"/>
		</event>
		<event>
			<string key="Event ID" value="101"/>
			<string key="Resource" value="email"/>
			<int key="Case ID" value="30"/>
			<string key="Activity" value="issue update"/>
			<date key="time" value="2017-04-18T08:59:41.000Z"/>
		</event>
		<event>
			<string key="Event ID" value="104"/>
			<string key="Resource" value="email"/>
			<int key="Case ID" value="30"/>
			<string key="Activity" value="issue comment"/>
			<date key="time" value="2017-04-18T09:00:50.000Z"/>
		</event>
	</trace>
	<trace>
		<event>
			<string key="Event ID" value="102"/>
			<string key="Resource" value="email"/>
			<int key="Case ID" value="31"/>
			<string key="Activity" value="create issue"/>
			<date key="time" value="2017-04-18T08:59:41.000Z"/>
		</event>
		<event>
			<string key="Event ID" value="106"/>
			<string key="Resource" value="email"/>
			<int key="Case ID" value="31"/>
			<string key="Activity" value="commit changes"/>
			<date key="time" value="2017-04-18T09:25:03.000Z"/>
		</event>
		<event>
			<string key="Event ID" value="107"/>
			<string key="Resource" value="email"/>
			<int key="Case ID" value="31"/>
			<string key="Activity" value="resolve issue"/>
			<date key="time" value="2017-04-18T09:25:41.000Z"/>
		</event>
	</trace>
	<trace>
		<event>
			<string key="Event ID" value="103"/>
			<string key="Resource" value="email"/>
			<int key="Case ID" value="32"/>
			<string key="Activity" value="commit changes"/>
			<date key="time" value="2017-04-18T09:00:40.000Z"/>
		</event>
	</trace>
	<trace>
		<event>
			<string key="Event ID" value="105"/>
			<string key="Resource" value="email"/>
			<int key="Case ID" value="33"/>
			<string key="Activity" value="commit changes"/>
			<date key="time" value="2017-04-18T09:08:19.000Z"/>
		</event>
	</trace>
	<trace>
		<event>
			<string key="Event ID" value="110"/>
			<string key="Resource" value="email"/>
			<int key="Case ID" value="34"/>
			<string key="Activity" value="create issue"/>
			<date key="time" value="2017-04-18T10:18:42.000Z"/>
		</event>
		<event>
			<string key="Event ID" value="114"/>
			<string key="Resource" value="email"/>
			<int key="Case ID" value="34"/>
			<string key="Activity" value="commit changes"/>
			<date key="time" value="2017-04-18T11:09:43.000Z"/>
		</event>
		<event>
			<string key="Event ID" value="126"/>
			<string key="Resource" value="email"/>
			<int key="Case ID" value="34"/>
			<string key="Activity" value="work started issue"/>
			<date key="time" value="2017-04-18T11:58:41.000Z"/>
		</event>
		<event>
			<string key="Event ID" value="138"/>
			<string key="Resource" value="email"/>
			<int key="Case ID" value="34"/>
			<string key="Activity" value="resolve issue"/>
			<date key="time" value="2017-04-18T12:40:41.000Z"/>
		</event>
	</trace>
	<trace>
		<event>
			<string key="Event ID" value="113"/>
			<string key="Resource" value="email"/>
			<int key="Case ID" value="35"/>
			<string key="Activity" value="commit changes"/>
			<date key="time" value="2017-04-18T11:08:29.000Z"/>
		</event>
		<event>
			<string key="Event ID" value="124"/>
			<string key="Resource" value="email"/>
			<int key="Case ID" value="35"/>
			<string key="Activity" value="commit changes"/>
			<date key="time" value="2017-04-18T11:38:19.000Z"/>
		</event>
	</trace>
	<trace>
		<event>
			<string key="Event ID" value="115"/>
			<string key="Resource" value="email"/>
			<int key="Case ID" value="36"/>
			<string key="Activity" value="open pull request"/>
			<date key="time" value="2017-04-18T11:10:54.000Z"/>
		</event>
		<event>
			<string key="Event ID" value="117"/>
			<string key="Resource" value="email"/>
			<int key="Case ID" value="36"/>
			<string key="Activity" value="commit changes"/>
			<date key="time" value="2017-04-18T11:21:09.000Z"/>
		</event>
		<event>
			<string key="Event ID" value="118"/>
			<string key="Resource" value="email"/>
			<int key="Case ID" value="36"/>
			<string key="Activity" value="commit changes"/>
			<date key="time" value="2017-04-18T11:21:10.000Z"/>
		</event>
		<event>
			<string key="Event ID" value="125"/>
			<string key="Resource" value="email"/>
			<int key="Case ID" value="36"/>
			<string key="Activity" value="close pull request"/>
			<date key="time" value="2017-04-18T11:42:51.000Z"/>
		</event>
	</trace>
	<trace>
		<event>
			<string key="Event ID" value="129"/>
			<string key="Resource" value="email"/>
			<int key="Case ID" value="37"/>
			<string key="Activity" value="open pull request"/>
			<date key="time" value="2017-04-18T12:14:39.000Z"/>
		</event>
		<event>
			<string key="Event ID" value="132"/>
			<string key="Resource" value="email"/>
			<int key="Case ID" value="37"/>
			<string key="Activity" value="commit changes"/>
			<date key="time" value="2017-04-18T12:26:07.000Z"/>
		</event>
		<event>
			<string key="Event ID" value="133"/>
			<string key="Resource" value="email"/>
			<int key="Case ID" value="37"/>
			<string key="Activity" value="close pull request"/>
			<date key="time" value="2017-04-18T12:26:22.000Z"/>
		</event>
	</trace>
	<trace>
		<event>
			<string key="Event ID" value="116"/>
			<string key="Resource" value="email"/>
			<int key="Case ID" value="38"/>
			<string key="Activity" value="commit changes"/>
			<date key="time" value="2017-04-18T11:17:25.000Z"/>
		</event>
	</trace>
	<trace>
		<event>
			<string key="Event ID" value="130"/>
			<string key="Resource" value="email"/>
			<int key="Case ID" value="39"/>
			<string key="Activity" value="create issue"/>
			<date key="time" value="2017-04-18T12:14:41.000Z"/>
		</event>
	</trace>
	<trace>
		<event>
			<string key="Event ID" value="134"/>
			<string key="Resource" value="email"/>
			<int key="Case ID" value="40"/>
			<string key="Activity" value="commit changes"/>
			<date key="time" value="2017-04-18T12:27:16.000Z"/>
		</event>
		<event>
			<string key="Event ID" value="135"/>
			<string key="Resource" value="email"/>
			<int key="Case ID" value="40"/>
			<string key="Activity" value="commit changes"/>
			<date key="time" value="2017-04-18T12:27:17.000Z"/>
		</event>
	</trace>
	<trace>
		<event>
			<string key="Event ID" value="137"/>
			<string key="Resource" value="email"/>
			<int key="Case ID" value="41"/>
			<string key="Activity" value="commit changes"/>
			<date key="time" value="2017-04-18T12:35:02.000Z"/>
		</event>
		<event>
			<string key="Event ID" value="144"/>
			<string key="Resource" value="email"/>
			<int key="Case ID" value="41"/>
			<string key="Activity" value="commit changes"/>
			<date key="time" value="2017-04-18T14:04:53.000Z"/>
		</event>
		<event>
			<string key="Event ID" value="145"/>
			<string key="Resource" value="email"/>
			<int key="Case ID" value="41"/>
			<string key="Activity" value="commit changes"/>
			<date key="time" value="2017-04-18T14:04:54.000Z"/>
		</event>
		<event>
			<string key="Event ID" value="152"/>
			<string key="Resource" value="email"/>
			<int key="Case ID" value="41"/>
			<string key="Activity" value="close pull request"/>
			<date key="time" value="2017-04-18T15:05:28.000Z"/>
		</event>
		<event>
			<string key="Event ID" value="153"/>
			<string key="Resource" value="email"/>
			<int key="Case ID" value="41"/>
			<string key="Activity" value="automated comment issue"/>
			<date key="time" value="2017-04-18T15:05:41.000Z"/>
		</event>
		<event>
			<string key="Event ID" value="227"/>
			<string key="Resource" value="email"/>
			<int key="Case ID" value="41"/>
			<string key="Activity" value="commit changes"/>
			<date key="time" value="2017-04-19T11:04:44.000Z"/>
		</event>
	</trace>
	<trace>
		<event>
			<string key="Event ID" value="139"/>
			<string key="Resource" value="email"/>
			<int key="Case ID" value="42"/>
			<string key="Activity" value="ask a question"/>
			<date key="time" value="2017-04-18T12:53:34.000Z"/>
		</event>
		<event>
			<string key="Event ID" value="154"/>
			<string key="Resource" value="email"/>
			<int key="Case ID" value="42"/>
			<string key="Activity" value="ask a question"/>
			<date key="time" value="2017-04-18T15:20:06.000Z"/>
		</event>
	</trace>
	<trace>
		<event>
			<string key="Event ID" value="140"/>
			<string key="Resource" value="email"/>
			<int key="Case ID" value="43"/>
			<string key="Activity" value="create issue"/>
			<date key="time" value="2017-04-18T13:15:41.000Z"/>
		</event>
		<event>
			<string key="Event ID" value="141"/>
			<string key="Resource" value="email"/>
			<int key="Case ID" value="43"/>
			<string key="Activity" value="commit changes"/>
			<date key="time" value="2017-04-18T13:17:12.000Z"/>
		</event>
		<event>
			<string key="Event ID" value="142"/>
			<string key="Resource" value="email"/>
			<int key="Case ID" value="43"/>
			<string key="Activity" value="resolve issue"/>
			<date key="time" value="2017-04-18T13:17:41.000Z"/>
		</event>
		<event>
			<string key="Event ID" value="201"/>
			<string key="Resource" value="email"/>
			<int key="Case ID" value="43"/>
			<string key="Activity" value="reopen issue"/>
			<date key="time" value="2017-04-19T08:39:41.000Z"/>
		</event>
		<event>
			<string key="Event ID" value="204"/>
			<string key="Resource" value="email"/>
			<int key="Case ID" value="43"/>
			<string key="Activity" value="commit changes"/>
			<date key="time" value="2017-04-19T08:48:23.000Z"/>
		</event>
		<event>
			<string key="Event ID" value="205"/>
			<string key="Resource" value="email"/>
			<int key="Case ID" value="43"/>
			<string key="Activity" value="resolve issue"/>
			<date key="time" value="2017-04-19T08:49:41.000Z"/>
		</event>
	</trace>
	<trace>
		<event>
			<string key="Event ID" value="143"/>
			<string key="Resource" value="email"/>
			<int key="Case ID" value="44"/>
			<string key="Activity" value="ask a question"/>
			<date key="time" value="2017-04-18T13:47:39.000Z"/>
		</event>
		<event>
			<string key="Event ID" value="146"/>
			<string key="Resource" value="email"/>
			<int key="Case ID" value="44"/>
			<string key="Activity" value="provide support"/>
			<date key="time" value="2017-04-18T14:05:59.000Z"/>
		</event>
		<event>
			<string key="Event ID" value="155"/>
			<string key="Resource" value="email"/>
			<int key="Case ID" value="44"/>
			<string key="Activity" value="close question"/>
			<date key="time" value="2017-04-18T15:37:49.000Z"/>
		</event>
		<event>
			<string key="Event ID" value="166"/>
			<string key="Resource" value="email"/>
			<int key="Case ID" value="44"/>
			<string key="Activity" value="provide support"/>
			<date key="time" value="2017-04-19T07:07:12.000Z"/>
		</event>
	</trace>
	<trace>
		<event>
			<string key="Event ID" value="147"/>
			<string key="Resource" value="email"/>
			<int key="Case ID" value="45"/>
			<string key="Activity" value="create issue"/>
			<date key="time" value="2017-04-18T14:19:41.000Z"/>
		</event>
		<event>
			<string key="Event ID" value="217"/>
			<string key="Resource" value="email"/>
			<int key="Case ID" value="45"/>
			<string key="Activity" value="commit changes"/>
			<date key="time" value="2017-04-19T09:45:35.000Z"/>
		</event>
		<event>
			<string key="Event ID" value="218"/>
			<string key="Resource" value="email"/>
			<int key="Case ID" value="45"/>
			<string key="Activity" value="resolve issue"/>
			<date key="time" value="2017-04-19T09:46:41.000Z"/>
		</event>
	</trace>
	<trace>
		<event>
			<string key="Event ID" value="148"/>
			<string key="Resource" value="email"/>
			<int key="Case ID" value="46"/>
			<string key="Activity" value="create issue"/>
			<date key="time" value="2017-04-18T14:22:41.000Z"/>
		</event>
		<event>
			<string key="Event ID" value="149"/>
			<string key="Resource" value="email"/>
			<int key="Case ID" value="46"/>
			<string key="Activity" value="commit changes"/>
			<date key="time" value="2017-04-18T14:40:02.000Z"/>
		</event>
		<event>
			<string key="Event ID" value="150"/>
			<string key="Resource" value="email"/>
			<int key="Case ID" value="46"/>
			<string key="Activity" value="resolve issue"/>
			<date key="time" value="2017-04-18T14:40:41.000Z"/>
		</event>
		<event>
			<string key="Event ID" value="163"/>
			<string key="Resource" value="email"/>
			<int key="Case ID" value="46"/>
			<string key="Activity" value="issue comment"/>
			<date key="time" value="2017-04-19T07:05:41.000Z"/>
		</event>
		<event>
			<string key="Event ID" value="164"/>
			<string key="Resource" value="email"/>
			<int key="Case ID" value="46"/>
			<string key="Activity" value="reopen issue"/>
			<date key="time" value="2017-04-19T07:06:41.000Z"/>
		</event>
		<event>
			<string key="Event ID" value="165"/>
			<string key="Resource" value="email"/>
			<int key="Case ID" value="46"/>
			<string key="Activity" value="issue comment"/>
			<date key="time" value="2017-04-19T07:06:41.000Z"/>
		</event>
		<event>
			<string key="Event ID" value="187"/>
			<string key="Resource" value="email"/>
			<int key="Case ID" value="46"/>
			<string key="Activity" value="commit changes"/>
			<date key="time" value="2017-04-19T08:35:46.000Z"/>
		</event>
		<event>
			<string key="Event ID" value="188"/>
			<string key="Resource" value="email"/>
			<int key="Case ID" value="46"/>
			<string key="Activity" value="commit changes"/>
			<date key="time" value="2017-04-19T08:35:47.000Z"/>
		</event>
		<event>
			<string key="Event ID" value="189"/>
			<string key="Resource" value="email"/>
			<int key="Case ID" value="46"/>
			<string key="Activity" value="commit changes"/>
			<date key="time" value="2017-04-19T08:35:48.000Z"/>
		</event>
		<event>
			<string key="Event ID" value="190"/>
			<string key="Resource" value="email"/>
			<int key="Case ID" value="46"/>
			<string key="Activity" value="commit changes"/>
			<date key="time" value="2017-04-19T08:35:49.000Z"/>
		</event>
		<event>
			<string key="Event ID" value="191"/>
			<string key="Resource" value="email"/>
			<int key="Case ID" value="46"/>
			<string key="Activity" value="commit changes"/>
			<date key="time" value="2017-04-19T08:35:50.000Z"/>
		</event>
		<event>
			<string key="Event ID" value="192"/>
			<string key="Resource" value="email"/>
			<int key="Case ID" value="46"/>
			<string key="Activity" value="commit changes"/>
			<date key="time" value="2017-04-19T08:35:51.000Z"/>
		</event>
		<event>
			<string key="Event ID" value="193"/>
			<string key="Resource" value="email"/>
			<int key="Case ID" value="46"/>
			<string key="Activity" value="commit changes"/>
			<date key="time" value="2017-04-19T08:35:52.000Z"/>
		</event>
		<event>
			<string key="Event ID" value="194"/>
			<string key="Resource" value="email"/>
			<int key="Case ID" value="46"/>
			<string key="Activity" value="commit changes"/>
			<date key="time" value="2017-04-19T08:35:53.000Z"/>
		</event>
		<event>
			<string key="Event ID" value="195"/>
			<string key="Resource" value="email"/>
			<int key="Case ID" value="46"/>
			<string key="Activity" value="commit changes"/>
			<date key="time" value="2017-04-19T08:35:54.000Z"/>
		</event>
		<event>
			<string key="Event ID" value="196"/>
			<string key="Resource" value="email"/>
			<int key="Case ID" value="46"/>
			<string key="Activity" value="commit changes"/>
			<date key="time" value="2017-04-19T08:35:55.000Z"/>
		</event>
		<event>
			<string key="Event ID" value="197"/>
			<string key="Resource" value="email"/>
			<int key="Case ID" value="46"/>
			<string key="Activity" value="commit changes"/>
			<date key="time" value="2017-04-19T08:35:56.000Z"/>
		</event>
		<event>
			<string key="Event ID" value="198"/>
			<string key="Resource" value="email"/>
			<int key="Case ID" value="46"/>
			<string key="Activity" value="commit changes"/>
			<date key="time" value="2017-04-19T08:35:57.000Z"/>
		</event>
		<event>
			<string key="Event ID" value="200"/>
			<string key="Resource" value="email"/>
			<int key="Case ID" value="46"/>
			<string key="Activity" value="resolve issue"/>
			<date key="time" value="2017-04-19T08:38:41.000Z"/>
		</event>
		<event>
			<string key="Event ID" value="211"/>
			<string key="Resource" value="email"/>
			<int key="Case ID" value="46"/>
			<string key="Activity" value="commit changes"/>
			<date key="time" value="2017-04-19T09:14:38.000Z"/>
		</event>
	</trace>
	<trace>
		<event>
			<string key="Event ID" value="151"/>
			<string key="Resource" value="email"/>
			<int key="Case ID" value="47"/>
			<string key="Activity" value="commit changes"/>
			<date key="time" value="2017-04-18T14:53:26.000Z"/>
		</event>
	</trace>
	<trace>
		<event>
			<string key="Event ID" value="157"/>
			<string key="Resource" value="email"/>
			<int key="Case ID" value="48"/>
			<string key="Activity" value="issue comment"/>
			<date key="time" value="2017-04-18T21:13:41.000Z"/>
		</event>
		<event>
			<string key="Event ID" value="158"/>
			<string key="Resource" value="email"/>
			<int key="Case ID" value="48"/>
			<string key="Activity" value="issue comment"/>
			<date key="time" value="2017-04-18T21:15:42.000Z"/>
		</event>
		<event>
			<string key="Event ID" value="159"/>
			<string key="Resource" value="email"/>
			<int key="Case ID" value="48"/>
			<string key="Activity" value="issue comment"/>
			<date key="time" value="2017-04-18T21:18:41.000Z"/>
		</event>
		<event>
			<string key="Event ID" value="182"/>
			<string key="Resource" value="email"/>
			<int key="Case ID" value="48"/>
			<string key="Activity" value="commit changes"/>
			<date key="time" value="2017-04-19T08:05:09.000Z"/>
		</event>
		<event>
			<string key="Event ID" value="183"/>
			<string key="Resource" value="email"/>
			<int key="Case ID" value="48"/>
			<string key="Activity" value="commit changes"/>
			<date key="time" value="2017-04-19T08:08:27.000Z"/>
		</event>
		<event>
			<string key="Event ID" value="184"/>
			<string key="Resource" value="email"/>
			<int key="Case ID" value="48"/>
			<string key="Activity" value="issue comment"/>
			<date key="time" value="2017-04-19T08:10:41.000Z"/>
		</event>
		<event>
			<string key="Event ID" value="185"/>
			<string key="Resource" value="email"/>
			<int key="Case ID" value="48"/>
			<string key="Activity" value="commit changes"/>
			<date key="time" value="2017-04-19T08:10:44.000Z"/>
		</event>
	</trace>
	<trace>
		<event>
			<string key="Event ID" value="161"/>
			<string key="Resource" value="email"/>
			<int key="Case ID" value="49"/>
			<string key="Activity" value="ask a question"/>
			<date key="time" value="2017-04-19T05:10:16.000Z"/>
		</event>
		<event>
			<string key="Event ID" value="230"/>
			<string key="Resource" value="email"/>
			<int key="Case ID" value="49"/>
			<string key="Activity" value="assign issue"/>
			<date key="time" value="2017-04-19T11:37:41.000Z"/>
		</event>
		<event>
			<string key="Event ID" value="231"/>
			<string key="Resource" value="email"/>
			<int key="Case ID" value="49"/>
			<string key="Activity" value="open pull request"/>
			<date key="time" value="2017-04-19T11:38:12.000Z"/>
		</event>
		<event>
			<string key="Event ID" value="232"/>
			<string key="Resource" value="email"/>
			<int key="Case ID" value="49"/>
			<string key="Activity" value="automated comment issue"/>
			<date key="time" value="2017-04-19T11:38:41.000Z"/>
		</event>
	</trace>
	<trace>
		<event>
			<string key="Event ID" value="173"/>
			<string key="Resource" value="email"/>
			<int key="Case ID" value="50"/>
			<string key="Activity" value="create issue"/>
			<date key="time" value="2017-04-19T07:47:41.000Z"/>
		</event>
		<event>
			<string key="Event ID" value="175"/>
			<string key="Resource" value="email"/>
			<int key="Case ID" value="50"/>
			<string key="Activity" value="assign issue"/>
			<date key="time" value="2017-04-19T07:56:41.000Z"/>
		</event>
		<event>
			<string key="Event ID" value="178"/>
			<string key="Resource" value="email"/>
			<int key="Case ID" value="50"/>
			<string key="Activity" value="issue comment"/>
			<date key="time" value="2017-04-19T08:01:41.000Z"/>
		</event>
		<event>
			<string key="Event ID" value="220"/>
			<string key="Resource" value="email"/>
			<int key="Case ID" value="50"/>
			<string key="Activity" value="open pull request"/>
			<date key="time" value="2017-04-19T10:33:12.000Z"/>
		</event>
		<event>
			<string key="Event ID" value="221"/>
			<string key="Resource" value="email"/>
			<int key="Case ID" value="50"/>
			<string key="Activity" value="automated comment issue"/>
			<date key="time" value="2017-04-19T10:33:41.000Z"/>
		</event>
		<event>
			<string key="Event ID" value="222"/>
			<string key="Resource" value="email"/>
			<int key="Case ID" value="50"/>
			<string key="Activity" value="commit changes"/>
			<date key="time" value="2017-04-19T10:52:10.000Z"/>
		</event>
		<event>
			<string key="Event ID" value="223"/>
			<string key="Resource" value="email"/>
			<int key="Case ID" value="50"/>
			<string key="Activity" value="close pull request"/>
			<date key="time" value="2017-04-19T10:52:29.000Z"/>
		</event>
		<event>
			<string key="Event ID" value="224"/>
			<string key="Resource" value="email"/>
			<int key="Case ID" value="50"/>
			<string key="Activity" value="automated comment issue"/>
			<date key="time" value="2017-04-19T10:52:41.000Z"/>
		</event>
		<event>
			<string key="Event ID" value="225"/>
			<string key="Resource" value="email"/>
			<int key="Case ID" value="50"/>
			<string key="Activity" value="resolve issue"/>
			<date key="time" value="2017-04-19T11:00:47.000Z"/>
		</event>
		<event>
			<string key="Event ID" value="226"/>
			<string key="Resource" value="email"/>
			<int key="Case ID" value="50"/>
			<string key="Activity" value="assign issue"/>
			<date key="time" value="2017-04-19T11:00:47.000Z"/>
		</event>
	</trace>
	<trace>
		<event>
			<string key="Event ID" value="186"/>
			<string key="Resource" value="email"/>
			<int key="Case ID" value="51"/>
			<string key="Activity" value="build system update"/>
			<date key="time" value="2017-04-19T08:31:14.000Z"/>
		</event>
	</trace>
	<trace>
		<event>
			<string key="Event ID" value="179"/>
			<string key="Resource" value="email"/>
			<int key="Case ID" value="52"/>
			<string key="Activity" value="commit changes"/>
			<date key="time" value="2017-04-19T08:02:24.000Z"/>
		</event>
		<event>
			<string key="Event ID" value="180"/>
			<string key="Resource" value="email"/>
			<int key="Case ID" value="52"/>
			<string key="Activity" value="close pull request"/>
			<date key="time" value="2017-04-19T08:02:44.000Z"/>
		</event>
		<event>
			<string key="Event ID" value="181"/>
			<string key="Resource" value="email"/>
			<int key="Case ID" value="52"/>
			<string key="Activity" value="automated comment issue"/>
			<date key="time" value="2017-04-19T08:03:41.000Z"/>
		</event>
	</trace>
	<trace>
		<event>
			<string key="Event ID" value="199"/>
			<string key="Resource" value="email"/>
			<int key="Case ID" value="53"/>
			<string key="Activity" value="commit changes"/>
			<date key="time" value="2017-04-19T08:35:58.000Z"/>
		</event>
		<event>
			<string key="Event ID" value="210"/>
			<string key="Resource" value="email"/>
			<int key="Case ID" value="53"/>
			<string key="Activity" value="commit changes"/>
			<date key="time" value="2017-04-19T09:14:37.000Z"/>
		</event>
	</trace>
	<trace>
		<event>
			<string key="Event ID" value="202"/>
			<string key="Resource" value="email"/>
			<int key="Case ID" value="54"/>
			<string key="Activity" value="ask a question"/>
			<date key="time" value="2017-04-19T08:42:49.000Z"/>
		</event>
		<event>
			<string key="Event ID" value="207"/>
			<string key="Resource" value="email"/>
			<int key="Case ID" value="54"/>
			<string key="Activity" value="provide support"/>
			<date key="time" value="2017-04-19T09:05:02.000Z"/>
		</event>
		<event>
			<string key="Event ID" value="243"/>
			<string key="Resource" value="email"/>
			<int key="Case ID" value="54"/>
			<string key="Activity" value="close question"/>
			<date key="time" value="2017-04-19T12:30:24.000Z"/>
		</event>
	</trace>
	<trace>
		<event>
			<string key="Event ID" value="203"/>
			<string key="Resource" value="email"/>
			<int key="Case ID" value="55"/>
			<string key="Activity" value="commit changes"/>
			<date key="time" value="2017-04-19T08:44:54.000Z"/>
		</event>
	</trace>
	<trace>
		<event>
			<string key="Event ID" value="206"/>
			<string key="Resource" value="email"/>
			<int key="Case ID" value="56"/>
			<string key="Activity" value="build system update"/>
			<date key="time" value="2017-04-19T08:51:49.000Z"/>
		</event>
	</trace>
	<trace>
		<event>
			<string key="Event ID" value="208"/>
			<string key="Resource" value="email"/>
			<int key="Case ID" value="57"/>
			<string key="Activity" value="create issue"/>
			<date key="time" value="2017-04-19T09:08:41.000Z"/>
		</event>
		<event>
			<string key="Event ID" value="212"/>
			<string key="Resource" value="email"/>
			<int key="Case ID" value="57"/>
			<string key="Activity" value="commit changes"/>
			<date key="time" value="2017-04-19T09:15:57.000Z"/>
		</event>
		<event>
			<string key="Event ID" value="213"/>
			<string key="Resource" value="email"/>
			<int key="Case ID" value="57"/>
			<string key="Activity" value="resolve issue"/>
			<date key="time" value="2017-04-19T09:16:41.000Z"/>
		</event>
	</trace>
	<trace>
		<event>
			<string key="Event ID" value="219"/>
			<string key="Resource" value="email"/>
			<int key="Case ID" value="58"/>
			<string key="Activity" value="assign issue"/>
			<date key="time" value="2017-04-19T10:18:41.000Z"/>
		</event>
	</trace>
	<trace>
		<event>
			<string key="Event ID" value="228"/>
			<string key="Resource" value="email"/>
			<int key="Case ID" value="59"/>
			<string key="Activity" value="issue update"/>
			<date key="time" value="2017-04-19T11:11:41.000Z"/>
		</event>
	</trace>
	<trace>
		<event>
			<string key="Event ID" value="229"/>
			<string key="Resource" value="email"/>
			<int key="Case ID" value="60"/>
			<string key="Activity" value="create issue"/>
			<date key="time" value="2017-04-19T11:14:41.000Z"/>
		</event>
	</trace>
	<trace>
		<event>
			<string key="Event ID" value="235"/>
			<string key="Resource" value="email"/>
			<int key="Case ID" value="61"/>
			<string key="Activity" value="commit changes"/>
			<date key="time" value="2017-04-19T11:53:09.000Z"/>
		</event>
		<event>
			<string key="Event ID" value="236"/>
			<string key="Resource" value="email"/>
			<int key="Case ID" value="61"/>
			<string key="Activity" value="commit changes"/>
			<date key="time" value="2017-04-19T11:53:10.000Z"/>
		</event>
	</trace>
	<trace>
		<event>
			<string key="Event ID" value="237"/>
			<string key="Resource" value="email"/>
			<int key="Case ID" value="62"/>
			<string key="Activity" value="commit changes"/>
			<date key="time" value="2017-04-19T11:57:57.000Z"/>
		</event>
		<event>
			<string key="Event ID" value="240"/>
			<string key="Resource" value="email"/>
			<int key="Case ID" value="62"/>
			<string key="Activity" value="commit changes"/>
			<date key="time" value="2017-04-19T12:26:53.000Z"/>
		</event>
	</trace>
	<trace>
		<event>
			<string key="Event ID" value="238"/>
			<string key="Resource" value="email"/>
			<int key="Case ID" value="63"/>
			<string key="Activity" value="open pull request"/>
			<date key="time" value="2017-04-19T12:21:29.000Z"/>
		</event>
		<event>
			<string key="Event ID" value="245"/>
			<string key="Resource" value="email"/>
			<int key="Case ID" value="63"/>
			<string key="Activity" value="commit changes"/>
			<date key="time" value="2017-04-19T12:31:03.000Z"/>
		</event>
		<event>
			<string key="Event ID" value="246"/>
			<string key="Resource" value="email"/>
			<int key="Case ID" value="63"/>
			<string key="Activity" value="close pull request"/>
			<date key="time" value="2017-04-19T12:31:17.000Z"/>
		</event>
	</trace>
	<trace>
		<event>
			<string key="Event ID" value="241"/>
			<string key="Resource" value="email"/>
			<int key="Case ID" value="64"/>
			<string key="Activity" value="ask a question"/>
			<date key="time" value="2017-04-19T12:27:35.000Z"/>
		</event>
		<event>
			<string key="Event ID" value="242"/>
			<string key="Resource" value="email"/>
			<int key="Case ID" value="64"/>
			<string key="Activity" value="ask a question"/>
			<date key="time" value="2017-04-19T12:29:00.000Z"/>
		</event>
		<event>
			<string key="Event ID" value="244"/>
			<string key="Resource" value="email"/>
			<int key="Case ID" value="64"/>
			<string key="Activity" value="update question"/>
			<date key="time" value="2017-04-19T12:30:59.000Z"/>
		</event>
		<event>
			<string key="Event ID" value="247"/>
			<string key="Resource" value="email"/>
			<int key="Case ID" value="64"/>
			<string key="Activity" value="provide support"/>
			<date key="time" value="2017-04-19T12:35:40.000Z"/>
		</event>
		<event>
			<string key="Event ID" value="248"/>
			<string key="Resource" value="email"/>
			<int key="Case ID" value="64"/>
			<string key="Activity" value="ask a question"/>
			<date key="time" value="2017-04-19T13:08:24.000Z"/>
		</event>
		<event>
			<string key="Event ID" value="249"/>
			<string key="Resource" value="email"/>
			<int key="Case ID" value="64"/>
			<string key="Activity" value="ask a question"/>
			<date key="time" value="2017-04-19T13:27:36.000Z"/>
		</event>
	</trace>
	<trace>
		<event>
			<string key="Event ID" value="250"/>
			<string key="Resource" value="email"/>
			<int key="Case ID" value="65"/>
			<string key="Activity" value="publicity"/>
			<date key="time" value="2017-04-19T13:27:03.000Z"/>
		</event>
	</trace>
</log>
